# Supplementary material for: Rational design of high-quality 2D/3D perovskite heterostructure crystals for record-performance polarization-sensitive photodetection
Source: Natl Sci Rev. 2021 Mar 16;8(10):nwab044. doi: 10.1093/nsr/nwab044 (PMC8566186; doi:10.1093/nsr/nwab044)
Supplement: nwab044_Supplemental_Files [file nwab044_supplemental_files.zip]

Archive with 2 entries (2 files):
- (4-AMP)(MA)3Pb3Br10.cif
- Supplementary_data.docx
