# Supplementary material for: Rational design of high-quality 2D/3D perovskite heterostructure crystals for record-performance polarization-sensitive photodetection
Source: Natl Sci Rev. 2021 Mar 16;8(10):nwab044. doi: 10.1093/nsr/nwab044 (PMC8566186; doi:10.1093/nsr/nwab044)
Supplement: nwab044_Supplemental_Files [file nwab044_supplemental_files.zip › (4-AMP)(MA)3Pb3Br10.cif]

 
data_181_e
 
_audit_creation_method            'SHELXL-2018/3'
_shelx_SHELXL_version_number      '2018/3'
_chemical_name_systematic         ?
_chemical_name_common             ?
_chemical_melting_point           ?
_chemical_formula_moiety          ?
_chemical_formula_sum
 'C8 H28 Br10 N4 Pb3' 
_chemical_formula_weight          1601.01

loop_
 _atom_type_symbol
 _atom_type_description
 _atom_type_scat_dispersion_real
 _atom_type_scat_dispersion_imag
 _atom_type_scat_source
 'C'  'C'   0.0033   0.0016
 'International Tables Vol C Tables 4.2.6.8 and 6.1.1.4'
 'H'  'H'   0.0000   0.0000
 'International Tables Vol C Tables 4.2.6.8 and 6.1.1.4'
 'Br'  'Br'  -0.2901   2.4595
 'International Tables Vol C Tables 4.2.6.8 and 6.1.1.4'
 'N'  'N'   0.0061   0.0033
 'International Tables Vol C Tables 4.2.6.8 and 6.1.1.4'
 'Pb'  'Pb'  -3.3944  10.1111
 'International Tables Vol C Tables 4.2.6.8 and 6.1.1.4'
 
_space_group_crystal_system       orthorhombic
_space_group_IT_number            32
_space_group_name_H-M_alt         'P b a 2'
_space_group_name_Hall            'P 2 -2ab'
 
_shelx_space_group_comment
;
The symmetry employed for this shelxl refinement is uniquely defined
by the following loop, which should always be used as a source of
symmetry information in preference to the above space-group names.
They are only intended as comments.
;
 
loop_
 _space_group_symop_operation_xyz
 'x, y, z'
 '-x, -y, z'
 'x+1/2, -y+1/2, z'
 '-x+1/2, y+1/2, z'
 
_cell_length_a                    8.3087(9)
_cell_length_b                    8.3087(9)
_cell_length_c                    22.104(4)
_cell_angle_alpha                 90
_cell_angle_beta                  90
_cell_angle_gamma                 90
_cell_volume                      1526.0(4)
_cell_formula_units_Z             2
_cell_measurement_temperature     135(2)
_cell_measurement_reflns_used     2780
_cell_measurement_theta_min       2.82
_cell_measurement_theta_max       28.46
 
_exptl_crystal_description        bulk
_exptl_crystal_colour             yellow
_exptl_crystal_density_meas       ?
_exptl_crystal_density_method     ?
_exptl_crystal_density_diffrn     3.484          
_exptl_crystal_F_000              1400
_exptl_transmission_factor_min    ?
_exptl_transmission_factor_max    ?
_exptl_crystal_size_max           ?
_exptl_crystal_size_mid           ?
_exptl_crystal_size_min           ?
_exptl_absorpt_coefficient_mu     29.606
_shelx_estimated_absorpt_T_min    ?
_shelx_estimated_absorpt_T_max    ?
_exptl_absorpt_correction_type    ?
_exptl_absorpt_correction_T_min   ?
_exptl_absorpt_correction_T_max   ?
_exptl_absorpt_process_details    ?
_exptl_absorpt_special_details    ?
_diffrn_ambient_temperature       135(2)
_diffrn_radiation_wavelength      0.71073
_diffrn_radiation_type            MoK\a
_diffrn_source                    ?
_diffrn_measurement_device_type   D8
_diffrn_measurement_method        ?
_diffrn_detector_area_resol_mean  ?
_diffrn_reflns_number             9231
_diffrn_reflns_av_unetI/netI      0.0321
_diffrn_reflns_av_R_equivalents   0.0343
_diffrn_reflns_limit_h_min        -9
_diffrn_reflns_limit_h_max        9
_diffrn_reflns_limit_k_min        -9
_diffrn_reflns_limit_k_max        9
_diffrn_reflns_limit_l_min        -26
_diffrn_reflns_limit_l_max        24
_diffrn_reflns_theta_min          3.468
_diffrn_reflns_theta_max          24.990
_diffrn_reflns_theta_full         24.990
_diffrn_measured_fraction_theta_max   0.996
_diffrn_measured_fraction_theta_full  0.996
_diffrn_reflns_Laue_measured_fraction_max    0.996
_diffrn_reflns_Laue_measured_fraction_full   0.996
_diffrn_reflns_point_group_measured_fraction_max   0.937
_diffrn_reflns_point_group_measured_fraction_full  0.937
_reflns_number_total              2518
_reflns_number_gt                 1919
_reflns_threshold_expression      'I > 2\s(I)'
_reflns_Friedel_coverage          0.833
_reflns_Friedel_fraction_max      0.876
_reflns_Friedel_fraction_full     0.876
 
_reflns_special_details
;
 Reflections were merged by SHELXL according to the crystal
 class for the calculation of statistics and refinement.
 
 _reflns_Friedel_fraction is defined as the number of unique
 Friedel pairs measured divided by the number that would be
 possible theoretically, ignoring centric projections and
 systematic absences. Completness statistics refer to single and
 composite reflections containing twin component 1 only.
;
 
_computing_data_collection        ?
_computing_cell_refinement        ?
_computing_data_reduction         ?
_computing_structure_solution     'SHELXT 2018/2 (Sheldrick, 2018)'
_computing_structure_refinement 'SHELXL-2018/3 (Sheldrick, 2018)'
_computing_molecular_graphics     ?
_computing_publication_material   ?
_refine_special_details
;
 Refined as a 2-component inversion twin.
;
_refine_ls_structure_factor_coef  Fsqd
_refine_ls_matrix_type            full
_refine_ls_weighting_scheme       calc
_refine_ls_weighting_details
'w=1/[\s^2^(Fo^2^)+(0.0272P)^2^+14.3394P] where P=(Fo^2^+2Fc^2^)/3'
_atom_sites_solution_primary      ?
_atom_sites_solution_secondary    ?
_atom_sites_solution_hydrogens    geom
_refine_ls_hydrogen_treatment     constr
_refine_ls_extinction_method      'SHELXL-2018/3 (Sheldrick 2018)'
_refine_ls_extinction_coef        0.00036(3)
_refine_ls_extinction_expression
 'Fc^*^=kFc[1+0.001xFc^2^\l^3^/sin(2\q)]^-1/4^'
_refine_ls_abs_structure_details
;
 Refined as an inversion twin.
;
_refine_ls_abs_structure_Flack    0.56(2)
_chemical_absolute_configuration  ?
_refine_ls_number_reflns          2518
_refine_ls_number_parameters      152
_refine_ls_number_restraints      75
_refine_ls_R_factor_all           0.0449
_refine_ls_R_factor_gt            0.0331
_refine_ls_wR_factor_ref          0.0810
_refine_ls_wR_factor_gt           0.0768
_refine_ls_goodness_of_fit_ref    1.108
_refine_ls_restrained_S_all       1.101
_refine_ls_shift/su_max           0.002
_refine_ls_shift/su_mean          0.000
 
loop_
 _atom_site_label
 _atom_site_type_symbol
 _atom_site_fract_x
 _atom_site_fract_y
 _atom_site_fract_z
 _atom_site_U_iso_or_equiv
 _atom_site_adp_type
 _atom_site_occupancy
 _atom_site_site_symmetry_order  
 _atom_site_calc_flag
 _atom_site_refinement_flags_posn
 _atom_site_refinement_flags_adp
 _atom_site_refinement_flags_occupancy
 _atom_site_disorder_assembly
 _atom_site_disorder_group
Pb1 Pb 0.500000 0.500000 0.22637(2) 0.02041(9) Uani 1 2 d S T P . .
Pb2 Pb 0.500000 0.500000 0.50003(5) 0.01835(7) Uani 1 2 d S T P . .
Pb3 Pb 0.500000 0.500000 0.77407(2) 0.02213(10) Uani 1 2 d S T P . .
Br3 Br 0.500000 0.500000 0.36701(5) 0.0331(3) Uani 1 2 d S T P . .
Br2 Br 0.79459(11) 0.29680(10) 0.22715(5) 0.0555(3) Uani 1 1 d . . . . .
Br4 Br 0.19773(7) 0.30234(7) 0.49961(11) 0.03433(16) Uani 1 1 d . . . . .
Br5 Br 0.500000 0.500000 0.63550(5) 0.0317(3) Uani 1 2 d S T P . .
Br6 Br 0.20184(10) 0.70367(11) 0.77347(5) 0.0496(3) Uani 1 1 d . . . . .
Br1 Br 0.500000 0.500000 0.09966(9) 0.1889(19) Uani 1 2 d S T P . .
Br7 Br 0.500000 0.500000 0.90661(8) 0.1606(16) Uani 1 2 d S T P . .
N1 N 0.4145(12) 0.0836(12) 0.3841(6) 0.030(2) Uani 0.5 1 d D U P A -1
H1A H 0.311050 0.051815 0.377861 0.044 Uiso 0.5 1 calc R U P A -1
H1B H 0.429357 0.183396 0.368074 0.044 Uiso 0.5 1 calc R U P A -1
H1C H 0.435054 0.086440 0.424525 0.044 Uiso 0.5 1 calc R U P A -1
C1 C 0.5278(13) -0.0341(12) 0.3539(6) 0.024(3) Uani 0.5 1 d D U P A -1
H1D H 0.499424 -0.044411 0.311060 0.029 Uiso 0.5 1 calc R U P A -1
H1E H 0.518732 -0.139372 0.373629 0.029 Uiso 0.5 1 calc R U P A -1
H1F H 0.638587 0.005179 0.357514 0.029 Uiso 0.5 1 calc R U P A -1
N3 N 0.000000 0.500000 0.8824(6) 0.1323(17) Uani 1 2 d DS TU P . .
H3A H -0.036817 0.418975 0.858372 0.159 Uiso 0.5 1 calc R U P . .
H3B H 0.036818 0.581025 0.858372 0.159 Uiso 0.5 1 calc R U P . .
C5 C 0.000000 0.500000 1.0187(3) 0.1318(12) Uani 1 2 d DS TU P . .
H5 H -0.084579 0.416134 1.025143 0.158 Uiso 0.5 1 calc R U P B .
C4 C 0.1045(14) 0.3946(14) 0.9851(4) 0.1354(12) Uani 1 1 d D U . . .
H4A H 0.060463 0.283946 0.986516 0.162 Uiso 1 1 calc R U . . .
H4B H 0.211650 0.392913 1.004684 0.162 Uiso 1 1 calc R U . . .
C3 C 0.1237(13) 0.4438(19) 0.9209(4) 0.1353(12) Uani 1 1 d D U . . .
H3C H 0.207102 0.528876 0.920810 0.162 Uiso 1 1 calc R U . . .
H3D H 0.171759 0.350021 0.899960 0.162 Uiso 1 1 calc R U . . .
C6 C -0.010(3) 0.5647(16) 1.0825(4) 0.1296(15) Uani 0.5 1 d D U P B -1
H6A H 0.055491 0.663383 1.086767 0.156 Uiso 0.5 1 calc R U P B -1
H6B H -0.123145 0.590426 1.093139 0.156 Uiso 0.5 1 calc R U P B -1
C2 C 0.0658(14) 0.554(2) 0.6194(7) 0.054(3) Uani 0.5 1 d D U P C -1
H2A H 0.065321 0.630283 0.585560 0.080 Uiso 0.5 1 calc R U P C -1
H2B H 0.066958 0.443752 0.603595 0.080 Uiso 0.5 1 calc R U P C -1
H2C H 0.161791 0.571847 0.644247 0.080 Uiso 0.5 1 calc R U P C -1
N2 N -0.0818(13) 0.579(2) 0.6571(6) 0.058(3) Uani 0.5 1 d D U P C -1
H2D H -0.167526 0.531031 0.638713 0.069 Uiso 0.5 1 calc R U P C -1
H2E H -0.100942 0.685763 0.661306 0.069 Uiso 0.5 1 calc R U P C -1
H2F H -0.066666 0.533630 0.694222 0.069 Uiso 0.5 1 calc R U P C -1
N4 N 0.051(2) 0.4383(17) 1.1208(4) 0.124(3) Uani 0.5 1 d D U P B -1
H4C H -0.009265 0.432599 1.155118 0.149 Uiso 0.5 1 calc R U P B -1
H4D H 0.155102 0.459867 1.130679 0.149 Uiso 0.5 1 calc R U P B -1
H4E H 0.045783 0.342742 1.100799 0.149 Uiso 0.5 1 calc R U P B -1
 
loop_
 _atom_site_aniso_label
 _atom_site_aniso_U_11
 _atom_site_aniso_U_22
 _atom_site_aniso_U_33
 _atom_site_aniso_U_23
 _atom_site_aniso_U_13
 _atom_site_aniso_U_12
Pb1 0.02308(17) 0.01334(15) 0.02482(19) 0.000 0.000 -0.00065(14)
Pb2 0.01803(11) 0.01738(12) 0.01964(13) 0.000 0.000 0.00000(12)
Pb3 0.01947(16) 0.02781(19) 0.01910(18) 0.000 0.000 0.00069(16)
Br3 0.0440(6) 0.0358(5) 0.0195(5) 0.000 0.000 -0.0126(6)
Br2 0.0497(5) 0.0259(4) 0.0907(8) 0.0094(5) 0.0092(5) 0.0256(4)
Br4 0.0320(3) 0.0312(3) 0.0398(3) 0.0021(10) -0.0031(8) -0.0149(2)
Br5 0.0364(6) 0.0433(6) 0.0154(5) 0.000 0.000 0.0126(6)
Br6 0.0224(3) 0.0421(5) 0.0842(7) 0.0137(5) 0.0142(4) 0.0120(4)
Br1 0.278(4) 0.275(4) 0.0132(9) 0.000 0.000 0.003(3)
Br7 0.234(3) 0.235(3) 0.0132(9) 0.000 0.000 -0.001(3)
N1 0.032(4) 0.021(4) 0.036(4) -0.001(4) -0.006(4) -0.003(4)
C1 0.021(5) 0.017(5) 0.035(4) -0.006(4) -0.008(4) -0.003(4)
N3 0.132(3) 0.218(3) 0.047(3) 0.000 0.000 0.033(3)
C5 0.128(2) 0.220(2) 0.048(2) 0.000 0.000 0.035(2)
C4 0.134(2) 0.222(2) 0.050(2) 0.001(2) 0.001(2) 0.038(2)
C3 0.134(2) 0.221(2) 0.050(2) 0.001(2) 0.002(2) 0.037(2)
C6 0.124(3) 0.219(3) 0.046(3) -0.002(3) 0.001(3) 0.031(3)
C2 0.050(5) 0.047(5) 0.063(5) -0.014(5) -0.003(5) 0.012(5)
N2 0.051(5) 0.056(5) 0.067(5) -0.010(5) 0.001(5) 0.007(5)
N4 0.117(6) 0.214(6) 0.041(5) -0.002(6) 0.010(5) 0.017(6)
 
_geom_special_details
;
 All esds (except the esd in the dihedral angle between two l.s. planes)
 are estimated using the full covariance matrix.  The cell esds are taken
 into account individually in the estimation of esds in distances, angles
 and torsion angles; correlations between esds in cell parameters are only
 used when they are defined by crystal symmetry.  An approximate (isotropic)
 treatment of cell esds is used for estimating esds involving l.s. planes.
;
 
loop_
 _geom_bond_atom_site_label_1
 _geom_bond_atom_site_label_2
 _geom_bond_distance
 _geom_bond_site_symmetry_2
 _geom_bond_publ_flag
Pb1 Br1 2.801(2) . ?
Pb1 Br2 2.9735(9) 2_665 ?
Pb1 Br2 2.9735(9) . ?
Pb1 Br2 2.9991(9) 4_655 ?
Pb1 Br2 2.9991(9) 3_455 ?
Pb1 Br3 3.1089(12) . ?
Pb2 Br3 2.9402(16) . ?
Pb2 Br5 2.9945(16) . ?
Pb2 Br4 3.0008(6) . ?
Pb2 Br4 3.0008(6) 2_665 ?
Pb2 Br4 3.0016(6) 4 ?
Pb2 Br4 3.0016(6) 3 ?
Pb3 Br7 2.9296(19) . ?
Pb3 Br6 2.9790(9) 4_545 ?
Pb3 Br6 2.9790(9) 3_565 ?
Pb3 Br6 3.0001(9) 2_665 ?
Pb3 Br6 3.0002(9) . ?
Pb3 Br5 3.0631(12) . ?
N1 C1 1.512(14) . ?
N3 C3 1.413(12) . ?
N3 C3 1.414(12) 2_565 ?
C5 C4 1.439(11) 2_565 ?
C5 C4 1.439(11) . ?
C5 C6 1.513(12) . ?
C4 C3 1.486(12) . ?
C6 N4 1.442(16) . ?
C2 N2 1.497(15) . ?
 
loop_
 _geom_angle_atom_site_label_1
 _geom_angle_atom_site_label_2
 _geom_angle_atom_site_label_3
 _geom_angle
 _geom_angle_site_symmetry_1
 _geom_angle_site_symmetry_3
 _geom_angle_publ_flag
Br1 Pb1 Br2 90.33(2) . 2_665 ?
Br1 Pb1 Br2 90.33(2) . . ?
Br2 Pb1 Br2 179.34(5) 2_665 . ?
Br1 Pb1 Br2 90.33(2) . 4_655 ?
Br2 Pb1 Br2 90.088(10) 2_665 4_655 ?
Br2 Pb1 Br2 89.908(10) . 4_655 ?
Br1 Pb1 Br2 90.33(2) . 3_455 ?
Br2 Pb1 Br2 89.909(10) 2_665 3_455 ?
Br2 Pb1 Br2 90.088(10) . 3_455 ?
Br2 Pb1 Br2 179.34(5) 4_655 3_455 ?
Br1 Pb1 Br3 180.0 . . ?
Br2 Pb1 Br3 89.67(2) 2_665 . ?
Br2 Pb1 Br3 89.67(2) . . ?
Br2 Pb1 Br3 89.67(2) 4_655 . ?
Br2 Pb1 Br3 89.67(2) 3_455 . ?
Br3 Pb2 Br5 180.0 . . ?
Br3 Pb2 Br4 89.83(5) . . ?
Br5 Pb2 Br4 90.17(5) . . ?
Br3 Pb2 Br4 89.83(5) . 2_665 ?
Br5 Pb2 Br4 90.17(5) . 2_665 ?
Br4 Pb2 Br4 179.65(10) . 2_665 ?
Br3 Pb2 Br4 89.83(5) . 4 ?
Br5 Pb2 Br4 90.17(5) . 4 ?
Br4 Pb2 Br4 89.996(9) . 4 ?
Br4 Pb2 Br4 90.003(9) 2_665 4 ?
Br3 Pb2 Br4 89.83(5) . 3 ?
Br5 Pb2 Br4 90.17(5) . 3 ?
Br4 Pb2 Br4 90.003(9) . 3 ?
Br4 Pb2 Br4 89.996(9) 2_665 3 ?
Br4 Pb2 Br4 179.65(10) 4 3 ?
Br7 Pb3 Br6 90.26(2) . 4_545 ?
Br7 Pb3 Br6 90.26(2) . 3_565 ?
Br6 Pb3 Br6 179.49(4) 4_545 3_565 ?
Br7 Pb3 Br6 90.26(2) . 2_665 ?
Br6 Pb3 Br6 89.922(10) 4_545 2_665 ?
Br6 Pb3 Br6 90.075(10) 3_565 2_665 ?
Br7 Pb3 Br6 90.25(2) . . ?
Br6 Pb3 Br6 90.075(10) 4_545 . ?
Br6 Pb3 Br6 89.922(10) 3_565 . ?
Br6 Pb3 Br6 179.49(4) 2_665 . ?
Br7 Pb3 Br5 180.0 . . ?
Br6 Pb3 Br5 89.74(2) 4_545 . ?
Br6 Pb3 Br5 89.74(2) 3_565 . ?
Br6 Pb3 Br5 89.74(2) 2_665 . ?
Br6 Pb3 Br5 89.75(2) . . ?
Pb2 Br3 Pb1 180.0 . . ?
Pb1 Br2 Pb1 159.27(3) . 3 ?
Pb2 Br4 Pb2 156.36(2) . 3_455 ?
Pb2 Br5 Pb3 180.0 . . ?
Pb3 Br6 Pb3 158.59(3) 3_465 . ?
C3 N3 C3 106.0(12) . 2_565 ?
C4 C5 C4 118.0(9) 2_565 . ?
C4 C5 C6 103.3(8) 2_565 . ?
C4 C5 C6 137.0(9) . . ?
C5 C4 C3 112.9(9) . . ?
N3 C3 C4 126.0(10) . . ?
N4 C6 C5 105.6(10) . . ?
 
_refine_diff_density_max    2.621
_refine_diff_density_min   -2.931
_refine_diff_density_rms    0.202

_shelx_res_file
;
TITL 181_e_b.res in Pba2
    181_e.res
    created by SHELXL-2018/3 at 11:11:13 on 22-Dec-2018
REM Old TITL 181_e_a.res in Pbam
REM SHELXT solution in Pba2: R1 0.123, Rweak 0.001, Alpha 0.008
REM <I/s> 0.425 for 230 systematic absences, Orientation as input
REM Flack x = 0.481 ( 0.018 ) from 882 Parsons' quotients
REM Formula found by SHELXT: Br3 N Pb
CELL 0.71073 8.3087 8.3087 22.1045 90 90 90
ZERR 2 0.0009 0.0009 0.0038 0 0 0
LATT -1
SYMM -X,-Y,+Z
SYMM 0.5+X,0.5-Y,+Z
SYMM 0.5-X,0.5+Y,+Z
SFAC C H Br N Pb
UNIT 16 56 20 8 6
DFIX 1.5 C1 N1
DFIX 1.5 C5 C4 C3 C4 N3 C3
DFIX 1.5 C6 C5
DFIX 1.5 C2 N2
DFIX 1.45 N4 C6
DFIX 2.4 N4 C5
SIMU 0.005 0.01 2 $C $N
ISOR 0.01 0.02 N2 C2 N1 C1

L.S. 20
PLAN  5
TEMP -138
LIST 6
damp 5000
fmap 2
acta
TWIN -1 0 0 0 -1 0 0 0 -1 2
OMIT 0 50
OMIT 0 2 -4
OMIT 2 0 -4
OMIT 2 0 4
REM <olex2.extras>
REM <HklSrc "%.\\181_e.hkl">
REM </olex2.extras>

WGHT    0.027200   14.339399
EXTI    0.000361
BASF   0.56164
FVAR       0.16657
PB1   5    0.500000    0.500000    0.226368    10.50000    0.02308    0.01334 =
         0.02482    0.00000    0.00000   -0.00065
PB2   5    0.500000    0.500000    0.500026    10.50000    0.01803    0.01738 =
         0.01964    0.00000    0.00000    0.00000
PB3   5    0.500000    0.500000    0.774073    10.50000    0.01947    0.02781 =
         0.01910    0.00000    0.00000    0.00069
BR3   3    0.500000    0.500000    0.367012    10.50000    0.04402    0.03580 =
         0.01946    0.00000    0.00000   -0.01265
BR2   3    0.794589    0.296797    0.227146    11.00000    0.04973    0.02594 =
         0.09072    0.00938    0.00921    0.02561
BR4   3    0.197729    0.302338    0.499615    11.00000    0.03200    0.03119 =
         0.03979    0.00213   -0.00313   -0.01492
BR5   3    0.500000    0.500000    0.635497    10.50000    0.03639    0.04334 =
         0.01544    0.00000    0.00000    0.01262
BR6   3    0.201838    0.703671    0.773469    11.00000    0.02235    0.04206 =
         0.08425    0.01372    0.01419    0.01200
BR1   3    0.500000    0.500000    0.099665    10.50000    0.27810    0.27536 =
         0.01321    0.00000    0.00000    0.00293
BR7   3    0.500000    0.500000    0.906607    10.50000    0.23351    0.23511 =
         0.01320    0.00000    0.00000   -0.00121
PART -1
N1    4    0.414536    0.083606    0.384100    10.50000    0.03175    0.02139 =
         0.03571   -0.00099   -0.00635   -0.00270
AFIX 137
H1A   2    0.311050    0.051815    0.377861    10.50000   -1.50000
H1B   2    0.429357    0.183396    0.368074    10.50000   -1.50000
H1C   2    0.435054    0.086440    0.424525    10.50000   -1.50000
AFIX   0
C1    1    0.527785   -0.034107    0.353920    10.50000    0.02068    0.01707 =
         0.03545   -0.00624   -0.00759   -0.00318
AFIX 137
H1D   2    0.499424   -0.044411    0.311060    10.50000   -1.20000
H1E   2    0.518732   -0.139372    0.373629    10.50000   -1.20000
H1F   2    0.638587    0.005179    0.357514    10.50000   -1.20000
AFIX   0

PART 0
N3    4    0.000000    0.500000    0.882367    10.50000    0.13177    0.21814 =
         0.04688    0.00000    0.00000    0.03348
AFIX  23
H3A   2   -0.036817    0.418975    0.858372    10.50000   -1.20000
H3B   2    0.036818    0.581025    0.858372    10.50000   -1.20000
AFIX   0
C5    1    0.000000    0.500000    1.018650    10.50000    0.12789    0.21998 =
         0.04758    0.00000    0.00000    0.03539
AFIX  13
H5    2   -0.084579    0.416134    1.025143    10.50000   -1.20000
AFIX   0
C4    1    0.104519    0.394589    0.985089    11.00000    0.13403    0.22216 =
         0.04992    0.00103    0.00133    0.03829
AFIX  23
H4A   2    0.060463    0.283946    0.986516    11.00000   -1.20000
H4B   2    0.211650    0.392913    1.004684    11.00000   -1.20000
AFIX   0
C3    1    0.123680    0.443800    0.920858    11.00000    0.13433    0.22093 =
         0.05050    0.00071    0.00211    0.03693
AFIX  23
H3C   2    0.207102    0.528876    0.920810    11.00000   -1.20000
H3D   2    0.171759    0.350021    0.899960    11.00000   -1.20000
AFIX   0
PART -1
C6    1   -0.010304    0.564696    1.082494    10.50000    0.12387    0.21947 =
         0.04560   -0.00219    0.00118    0.03082
AFIX  23
H6A   2    0.055491    0.663383    1.086767    10.50000   -1.20000
H6B   2   -0.123145    0.590426    1.093139    10.50000   -1.20000
AFIX   0

C2    1    0.065815    0.553979    0.619367    10.50000    0.05025    0.04743 =
         0.06296   -0.01413   -0.00278    0.01199
AFIX 137
H2A   2    0.065321    0.630283    0.585560    10.50000   -1.50000
H2B   2    0.066958    0.443752    0.603595    10.50000   -1.50000
H2C   2    0.161791    0.571847    0.644247    10.50000   -1.50000
AFIX   0
N2    4   -0.081804    0.578506    0.657102    10.50000    0.05082    0.05575 =
         0.06683   -0.00954    0.00071    0.00723
AFIX 137
H2D   2   -0.167526    0.531031    0.638713    10.50000   -1.20000
H2E   2   -0.100942    0.685763    0.661306    10.50000   -1.20000
H2F   2   -0.066666    0.533630    0.694222    10.50000   -1.20000
AFIX   0

N4    4    0.050980    0.438322    1.120806    10.50000    0.11719    0.21434 =
         0.04110   -0.00227    0.00970    0.01722
AFIX 137
H4C   2   -0.009265    0.432599    1.155118    10.50000   -1.20000
H4D   2    0.155102    0.459867    1.130679    10.50000   -1.20000
H4E   2    0.045783    0.342742    1.100799    10.50000   -1.20000
AFIX   0
HKLF 4


REM  181_e_b.res in Pba2
REM wR2 = 0.0810, GooF = S = 1.108, Restrained GooF = 1.101 for all data
REM R1 = 0.0331 for 1919 Fo > 4sig(Fo) and 0.0449 for all 2518 data
REM 152 parameters refined using 75 restraints

END

WGHT      0.0272     14.3458

REM Highest difference peak  2.621,  deepest hole -2.931,  1-sigma level  0.202
Q1    1   0.5789  0.4456  0.8979  11.00000  0.05    2.62
Q2    1   0.5788  0.4462  0.1027  11.00000  0.05    2.50
Q3    1   0.4496  0.4231  0.8969  11.00000  0.05    2.49
Q4    1   0.4496  0.4229  0.1033  11.00000  0.05    2.28
Q5    1   0.0000  0.5000  1.1085  10.50000  0.05    1.34
;
_shelx_res_checksum   72120

_shelx_hkl_file
;
   1   0   0    0.20    0.40
   1   0   0   -0.10    0.20
   1   0   0    0.50    0.20
  -1   0   0    0.40    0.30
  -1   0   0   -0.30    0.30
  -1   0   0   -0.50    0.30
  -2   0   0 4928.31  155.78
   2   0   0 5019.00  156.38
   2   0   0 4933.11  155.38
   2   0   0 4930.01  155.28
   3   0   0    0.90    1.20
  -3   0   0   -2.40    1.20
  -3   0   0    5.30    2.40
  -3   0   0   -0.70    0.60
   3   0   0   -0.50    1.20
   4   0   0 8265.27  270.47
  -4   0   0 8780.82  274.37
  -4   0   0 8812.22  267.77
  -5   0   0   -1.00    1.20
  -5   0   0    3.80    3.60
   5   0   0   -1.70    2.10
   6   0   0 3596.04  120.69
  -6   0   0 3729.63  116.29
  -6   0   0 3744.33  127.29
  -7   0   0    0.90    4.50
   7   0   0    2.80    3.70
   8   0   0  436.66   22.20
  -8   0   0  538.55   31.40
   9   0   0   -0.80    4.00
  -9   0   0    2.40    7.80
  10   0   0 1339.97   51.09
 -10   0   0 1246.98   68.69
   0  -1   0   -0.90    0.40
   0   1   0   -0.50    0.20
   0   1   0    0.10    0.20
   0  -1   0    0.50    0.50
  -1   1   0 6772.82  211.88
  -2   1   0   61.89    3.70
   2  -1   0   66.69    5.10
  -2   1   0   55.09    4.90
  -2   1   0   62.39    3.40
   2   1   0   61.09    3.00
   2   1   0   59.39    3.80
   2  -1   0   55.59    4.00
  -2  -1   0   58.29    3.10
   2   1   0   54.69    5.00
  -2  -1   0   56.69    3.80
  -2   1   0   52.59    4.10
   2  -1   0   56.29    3.40
  -3  -1   0 9271.97  294.57
   3  -1   0 9065.39  291.87
   3   1   0 9551.94  288.97
  -3   1   0 9275.37  288.57
   3   1   0 9134.89  289.07
   3  -1   0 9116.99  289.77
  -3  -1   0 9502.15  289.67
  -3  -1   0 9413.36  289.67
   4  -1   0  142.49    8.00
  -4  -1   0  153.68    7.70
   4   1   0  152.78    7.70
  -4   1   0  142.39    6.50
  -4  -1   0  156.38    8.50
  -4  -1   0  150.58   11.50
   4  -1   0  144.29    9.50
  -4   1   0  145.09    8.50
  -4   1   0  156.28   10.20
   5   1   0 2780.12   88.69
  -5  -1   0 2790.52   96.59
  -5  -1   0 2821.82   87.99
   5  -1   0 2691.13   91.49
  -5   1   0 2661.43   93.39
  -5   1   0 2623.04   86.39
  -6  -1   0  101.89   13.50
  -6   1   0  101.09   10.90
  -6  -1   0  109.09    6.60
   6  -1   0   92.49   11.00
  -6   1   0   98.59    5.10
   6   1   0  104.69    7.60
  -6   1   0   96.69    4.80
   7  -1   0 2313.47   84.39
  -7  -1   0 2454.35   93.19
   7   1   0 2504.45   82.29
  -7   1   0 2420.86   90.19
  -7  -1   0 2532.45   79.49
   8  -1   0   36.90    7.80
   8   1   0   38.70    6.50
  -8   1   0   21.20    8.30
  -8  -1   0   24.80    9.50
   9  -1   0  903.81   38.70
  -9   1   0  883.81   46.30
  -9  -1   0  933.91   49.50
 -10   1   0    4.90   10.90
  10  -1   0    2.50    5.70
 -10  -1   0   -8.10   11.30
   0   2   0 5016.50  152.18
   0  -2   0 4860.21  153.18
   0  -2   0 4686.43  152.28
   0   2   0 4790.62  152.98
  -1   2   0   54.39    4.80
   1  -2   0   56.59    4.40
   1  -2   0   58.49    5.10
   1   2   0   58.09    4.50
  -1   2   0   54.59    4.20
  -1  -2   0   54.39    3.20
  -1  -2   0   64.49    4.80
  -3   2   0   34.60    3.40
   3   2   0   37.30    3.90
  -3  -2   0   36.10    2.70
  -3  -2   0   34.50    8.00
  -3   2   0   35.10    3.60
  -3   2   0   50.39    6.10
   3  -2   0   37.70    6.80
  -3  -2   0   37.10    4.60
   3  -2   0   35.80    3.30
  -4  -2   0 3591.24  114.79
  -4   2   0 3457.05  112.99
   4  -2   0 3523.55  117.39
  -4  -2   0 3597.04  122.19
  -4   2   0 3579.64  114.09
   4   2   0 3423.76  113.89
  -4   2   0 3648.44  116.99
  -5  -2   0   -2.40    2.80
  -5   2   0   -1.40    2.00
   5   2   0   -3.10    2.70
  -5   2   0   -1.90    2.30
  -5  -2   0   -1.30    1.90
   5  -2   0    2.40    3.80
  -5   2   0   -1.50    1.40
  -5  -2   0   -1.50    2.00
  -6  -2   0 2243.38   86.69
  -6   2   0 2265.07   77.69
   6  -2   0 2302.17   80.29
  -6  -2   0 2317.67   75.99
  -6   2   0 2276.07   74.09
  -6   2   0 2214.28   81.49
   7  -2   0   -2.90    4.20
  -7   2   0    1.80    4.70
  -7   2   0   -0.90    1.70
  -7  -2   0    9.00    6.10
  -7  -2   0    1.10    2.70
  -8   2   0 2046.70   82.79
  -8  -2   0 2125.49   88.29
   8  -2   0 2158.38   78.29
  -8  -2   0 2240.88   72.09
  -9  -2   0    5.30    7.70
   9  -2   0    8.30    6.80
  -9   2   0    4.80    7.20
 -10  -2   0  288.97   29.90
  10  -2   0  298.17   20.80
   0  -3   0    1.10    1.50
   0  -3   0    0.70    1.80
   0   3   0   -2.00    1.30
   1  -3   0 8513.35  276.67
   1  -3   0 8622.74  276.07
  -1  -3   0 8794.32  276.97
  -1  -3   0 9146.48  273.77
  -2  -3   0   35.40    3.10
   2  -3   0   43.50    5.60
  -2  -3   0   48.90    6.60
  -2   3   0   41.20    4.30
   3  -3   0 2176.78   76.39
  -3   3   0 2203.48   72.49
  -3   3   0 2275.27   74.49
  -3  -3   0 2185.78   69.19
  -3  -3   0 2139.69   74.49
  -4   3   0   79.39    9.20
   4  -3   0   79.89   10.60
  -4  -3   0   63.39    8.90
  -4  -3   0   64.29    3.90
  -4   3   0   69.29    5.90
  -5  -3   0 6342.07  217.48
  -5  -3   0 6799.42  206.28
   5  -3   0 6591.64  212.08
  -5  -3   0 6463.25  208.78
  -5   3   0 6471.15  207.48
  -5   3   0 6437.76  211.18
  -6   3   0   38.30    6.70
  -6   3   0   36.80    7.50
   6  -3   0   25.90    7.30
  -6  -3   0   41.60    6.70
  -6  -3   0   32.50    4.30
  -6  -3   0   44.30   10.50
  -7   3   0  685.93   29.90
  -7   3   0  635.94   26.30
   7  -3   0  753.92   33.70
  -7  -3   0  696.93   29.00
  -7   3   0  761.72   35.20
  -7  -3   0  698.83   39.10
  -8  -3   0   25.00    6.20
   8  -3   0   27.20    8.40
  -8  -3   0   29.90   11.90
  -8   3   0   43.00   10.70
  -9  -3   0 1039.30   55.49
  -9   3   0 1007.70   50.29
  -9  -3   0 1067.49   39.50
   9  -3   0  998.60   45.50
  10  -3   0    2.90    7.30
 -10  -3   0   -8.20    7.10
 -10   3   0   10.50   10.00
   0  -4   0 8295.07  267.17
   0  -4   0 8640.74  269.67
  -1  -4   0  155.68    8.50
   1  -4   0  157.18   10.50
  -1  -4   0  144.09   10.60
   1  -4   0  136.49   11.40
  -2  -4   0 3436.96  115.69
   2  -4   0 3513.55  114.49
   2  -4   0 3293.57  115.69
  -2  -4   0 3598.84  110.19
   3  -4   0   53.59    8.30
   3  -4   0   55.19    6.90
  -3  -4   0   74.79    9.60
  -3   4   0   62.79    6.10
  -3  -4   0   65.79    3.90
  -4  -4   0 4703.53  154.38
  -4  -4   0 4563.34  146.19
  -4   4   0 4835.02  154.58
  -4   4   0 4763.92  151.48
   4  -4   0 4612.64  156.28
  -5  -4   0    1.90    1.50
   5  -4   0    8.00    5.30
  -5   4   0    6.20    3.50
  -5  -4   0    3.80    3.80
  -5   4   0   -0.50    3.20
  -6  -4   0 1806.62   66.09
  -6  -4   0 1797.72   59.09
  -6   4   0 1791.32   64.29
  -6   4   0 1835.42   69.09
   6  -4   0 1936.81   70.49
  -7   4   0    9.80    6.10
  -7  -4   0   16.20    2.90
  -7   4   0   10.20    4.70
  -7  -4   0   10.20    5.00
   7  -4   0    8.60    6.90
  -8  -4   0  962.40   34.10
   8  -4   0 1017.90   45.10
  -8   4   0  962.90   40.50
  -8   4   0  941.91   46.20
  -8  -4   0 1061.59   43.80
  -9  -4   0    2.70    4.40
  -9   4   0   10.40    8.80
   9  -4   0   15.90    9.10
 -10  -4   0  608.24   26.90
  10  -4   0  702.23   36.40
 -10   4   0  656.73   41.10
   0  -5   0    2.50    3.20
   0  -5   0    0.40    3.20
  -1  -5   0 2798.42   89.89
   1  -5   0 2864.51   94.19
   1  -5   0 2568.24   92.49
  -1  -5   0 2645.24   94.29
  -2  -5   0    1.00    2.10
   2  -5   0    1.80    3.60
   2  -5   0   -0.30    2.90
  -2  -5   0    1.90    3.90
  -3  -5   0 6090.09  206.98
  -3  -5   0 6732.63  198.48
  -3   5   0 6492.25  203.58
   3  -5   0 6185.08  207.08
   3  -5   0 6128.89  204.38
   4  -5   0    3.20    5.00
  -4   5   0   -3.20    3.30
  -4   5   0    2.80    3.50
  -4  -5   0    4.50    1.20
  -4  -5   0    2.70    1.70
  -4  -5   0    3.20    4.20
  -5   5   0  394.46   22.30
  -5  -5   0  385.36   21.80
   5  -5   0  389.46   23.60
  -5   5   0  397.96   19.60
  -6  -5   0    7.10    5.20
   6  -5   0    8.60    7.10
  -6   5   0   13.00    6.80
  -6   5   0    9.30    4.90
  -7   5   0 2450.35   93.39
  -7   5   0 2492.85   87.69
  -7  -5   0 2506.35   89.99
   7  -5   0 2621.04   94.79
   8  -5   0    9.70    8.20
  -8   5   0   -7.00    3.70
  -8  -5   0    2.40    4.70
  -8   5   0    2.50    7.00
  -9  -5   0  462.45   24.70
  -9   5   0  482.05   32.10
   9  -5   0  507.45   30.90
  -9   5   0  424.06   24.30
   0  -6   0 3779.52  125.29
   0  -6   0 3776.22  129.09
  -1  -6   0  107.19    8.80
   1  -6   0   95.99   12.20
   1  -6   0  118.49   10.80
  -1  -6   0  112.39   12.00
  -2  -6   0 2355.96   86.09
   2  -6   0 2251.07   83.99
  -2  -6   0 2454.55   78.59
   2  -6   0 2374.16   84.59
   3  -6   0   32.60    7.10
   3  -6   0   23.80    7.20
  -3   6   0   38.10    7.50
  -3  -6   0   39.70    9.00
  -3  -6   0   39.00    4.60
  -4  -6   0 1887.91   71.39
  -4   6   0 1863.41   67.29
   4  -6   0 1869.91   71.79
  -5   6   0   13.60    5.40
   5  -6   0    6.60    6.20
  -5   6   0    9.50    5.50
  -5  -6   0   11.40    6.20
  -6  -6   0 1986.80   75.79
   6  -6   0 2054.89   78.69
  -6   6   0 1958.10   72.09
  -6   6   0 2001.10   76.79
  -7  -6   0    1.00    5.60
  -7   6   0    2.10    6.00
  -7   6   0   -3.80    4.10
   7  -6   0    7.30    7.60
  -8   6   0  474.55   30.30
  -8  -6   0  447.66   25.90
  -8   6   0  428.46   23.90
   0  -7   0   -0.90    4.60
   0  -7   0    2.50    3.80
   1  -7   0 2519.85   91.89
   1  -7   0 2515.55   88.49
  -1  -7   0 2563.74   85.49
  -1  -7   0 2440.46   92.09
   2  -7   0   -2.40    4.50
   2  -7   0   -0.90    4.50
  -2  -7   0   -2.30    4.90
  -2  -7   0    2.70    3.00
  -3  -7   0  770.62   27.60
   3  -7   0  754.12   35.60
  -3  -7   0  738.63   37.00
   3  -7   0  721.83   34.90
  -3   7   0  745.13   33.70
   4  -7   0    5.60    6.40
  -4   7   0    3.40    4.50
  -4  -7   0    5.20    6.60
  -4  -7   0    6.30    1.80
   5  -7   0 2587.44   94.59
  -5   7   0 2448.85   92.49
  -5   7   0 2546.25   89.39
  -5  -7   0 2482.25   93.49
   6  -7   0   -0.30    7.00
  -6  -7   0    5.10    6.40
  -6   7   0    8.30    6.20
  -6   7   0    1.40    5.30
   7  -7   0  236.88   30.10
  -7   7   0  269.07   22.60
  -7   7   0  272.67   18.30
  -7  -7   0  279.17   21.00
  -8   7   0    2.10    8.80
  -8   7   0   -0.30    5.20
  -8  -7   0    5.30    6.70
   8  -7   0   12.70    9.90
   0  -8   0  493.35   24.50
   0  -8   0  533.25   30.50
   1  -8   0   57.39   12.40
  -1  -8   0   45.50   11.30
   1  -8   0   42.20    8.80
  -2  -8   0 2161.28   86.09
  -2  -8   0 2261.37   75.99
   2  -8   0 2263.17   82.39
   2  -8   0 2276.47   85.49
  -3  -8   0   33.90    5.10
   3  -8   0   33.50    8.80
  -3  -8   0   20.60    8.80
  -3   8   0   42.00    9.40
   3  -8   0   43.20   10.00
  -4  -8   0  954.20   33.00
  -4  -8   0 1042.40   48.00
  -4   8   0 1066.49   44.30
   4  -8   0 1017.80   46.10
  -5  -8   0   -1.60    6.10
  -5   8   0    0.80    5.80
  -5   8   0    3.20    6.40
   5  -8   0    7.10    8.10
  -6  -8   0  443.46   28.80
   6  -8   0  543.85   46.00
  -6   8   0  433.46   24.90
  -6   8   0  410.46   28.10
  -7   8   0   -3.90    5.70
  -7  -8   0    4.90    7.60
  -7   8   0  -13.40    6.30
   7  -8   0  -10.40    8.30
   0  -9   0    6.60    5.40
   0  -9   0    0.60    6.40
   1  -9   0 1039.60   42.70
  -1  -9   0 1037.50   49.20
  -1  -9   0  952.00   39.10
   1  -9   0  971.60   48.00
   2  -9   0   17.90    7.80
  -2  -9   0   13.90    9.40
   2  -9   0    0.40    7.70
  -2  -9   0   11.10    4.70
  -3  -9   0  994.60   49.50
   3  -9   0 1054.19   49.20
  -3  -9   0  939.21   36.10
  -3   9   0 1055.99   46.20
   3  -9   0 1068.19   45.90
  -4  -9   0   -5.90    7.10
  -4   9   0   -7.10    5.60
   4  -9   0    7.80    8.00
  -4  -9   0    3.00    2.40
  -5   9   0  472.35   27.00
   5  -9   0  378.66   31.90
  -5   9   0  373.46   27.20
  -5  -9   0  534.05   32.00
   0 -10   0 1482.65   56.59
   1 -10   0    1.90    6.60
  -1 -10   0    4.90    9.00
  -1 -10   0   -4.10    4.10
  -2 -10   0  294.57   26.10
   2 -10   0  309.57   21.30
  -2 -10   0  269.27   15.50
  -3 -10   0   10.00   10.30
  -3  10   0    2.40    6.80
  -3 -10   0    3.70    3.50
   3 -10   0   -0.30    7.30
  -4 -10   0  676.63   40.40
  -4  10   0  679.83   36.30
   4 -10   0  669.83   36.90
   1   0  -1   -0.10    0.20
  -1   0  -1    0.10    0.30
   1   0  -1    0.70    0.60
  -1   0   1   -0.20    0.50
  -1   0   1    0.20    0.30
   1   0   1   -0.10    0.20
   1   0   1    0.50    0.60
  -1   0  -1    0.30    0.50
   1   0   1    0.40    0.30
   2   0  -1   11.00    2.10
   2   0   1    6.90    1.60
  -2   0   1   11.90    2.20
  -2   0  -1    9.40    2.30
  -2   0  -1   15.00    2.50
   2   0   1   10.20    2.00
  -2   0  -1   13.50    2.60
   2   0  -1   13.30    2.60
   2   0   1   20.60    3.00
   2   0  -1   10.20    1.80
  -2   0   1   13.40    2.70
   3   0  -1    1.30    1.60
   3   0   1    2.30    1.30
  -3   0  -1    0.30    1.70
  -3   0   1    2.00    1.50
  -3   0   1   -1.20    1.20
   3   0   1    2.20    1.60
  -3   0  -1    2.60    1.80
   3   0  -1   -0.70    1.10
  -4   0  -1  408.86   19.70
   4   0  -1  414.46   17.30
  -4   0   1  420.46   20.10
  -4   0  -1  417.96   15.10
   4   0  -1  441.86   17.70
   4   0   1  393.56   17.10
   5   0  -1   -0.40    2.20
  -5   0  -1   -1.00    2.50
   5   0   1   -0.90    2.10
  -5   0   1    0.80    3.00
  -5   0  -1    1.50    1.50
  -6   0   1  420.16   23.30
   6   0   1  372.06   18.00
  -6   0  -1  402.36   22.90
   6   0  -1  405.96   18.70
  -6   0  -1  390.66   15.20
  -7   0   1   -0.60    4.30
  -7   0  -1   -1.70    1.90
  -7   0  -1   -5.80    3.20
   7   0   1   -3.80    3.30
   7   0  -1    0.60    3.50
  -8   0  -1   73.79   13.40
   8   0   1   52.79    7.90
   8   0  -1   63.59    8.70
  -8   0   1   69.39   12.00
  -9   0   1    1.30    6.90
   9   0  -1   -1.90    4.10
  -9   0  -1    3.50    6.80
   9   0   1    6.20    4.70
  10   0  -1  138.09   13.30
  10   0   1  141.19   12.90
 -10   0   1  168.28   24.80
   0   1   1   -0.20    0.20
   0  -1  -1    0.20    0.50
   0   1  -1    0.50    0.30
   0   1   1   -0.10    0.20
   0  -1   1    1.30    0.70
   0   1  -1    0.70    0.40
   1  -1   1  371.86   13.40
  -1   1   1  379.46   13.40
   1   1  -1  379.86   13.60
  -1  -1  -1  374.66   15.30
  -1  -1  -1  393.66   14.10
   1  -1   1  363.96   14.50
  -1   1   1  393.06   14.30
   1   1   1  369.56   13.90
   1   1   1  385.26   15.30
  -1   1  -1  379.56   13.50
   1  -1  -1  353.46   14.10
  -1   1  -1  372.36   14.60
  -1   1  -1  396.36   13.70
   1  -1  -1  378.56   13.40
   2   1  -1   96.79    7.40
   2  -1   1  111.89    5.80
   2   1  -1  120.09    5.70
  -2   1   1  120.79    6.50
  -2  -1  -1  121.79    5.30
   2  -1   1  123.69    7.40
  -2  -1  -1  127.39    6.20
  -2  -1  -1  114.49    7.70
  -2   1   1  119.09    5.20
  -2   1   1  108.19    6.80
  -2  -1   1  120.29    5.30
  -2  -1   1  117.39    5.70
   2   1   1  119.59    4.80
   2   1   1  127.09    6.00
   2  -1  -1  119.59    6.90
   2  -1  -1  129.29    6.30
  -2   1  -1  122.39    6.10
  -2   1  -1  110.69    7.10
  -2  -1   1  119.59    8.40
   2  -1  -1  116.69    5.10
  -2   1  -1  123.29    6.70
  -3  -1  -1  508.05   22.40
  -3  -1  -1  526.35   19.00
  -3  -1  -1  510.45   19.00
   3   1  -1  512.95   18.20
   3  -1   1  512.15   21.00
  -3   1   1  507.95   17.50
   3   1  -1  496.65   18.30
   3  -1   1  507.05   19.30
  -3   1   1  522.25   18.80
  -3   1   1  523.45   20.80
  -3  -1   1  504.35   23.10
  -3   1  -1  505.55   20.70
  -3  -1   1  495.95   18.50
   3   1   1  530.35   18.10
   3  -1  -1  526.55   18.50
   3  -1  -1  486.55   20.60
   3   1   1  525.65   18.60
  -3   1  -1  525.85   19.70
  -4   1   1  330.37   14.30
   4  -1   1  342.17   16.10
  -4  -1  -1  331.57   13.60
  -4  -1  -1  316.67   17.70
  -4  -1  -1  326.37   14.40
   4   1  -1  343.97   13.80
  -4   1   1  334.77   11.90
  -4   1   1  322.87   16.20
  -4  -1   1  342.37   14.30
   4  -1  -1  302.07   15.40
   4  -1  -1  335.37   13.80
  -4   1  -1  345.37   16.70
  -4  -1   1  330.37   18.50
  -4  -1   1  315.77   13.00
   4   1   1  331.17   13.40
  -4   1  -1  319.37   14.70
  -5   1   1  323.37   17.10
   5  -1   1  265.57   14.70
  -5  -1  -1  291.17   12.50
   5   1  -1  284.27   12.90
  -5  -1  -1  261.17   17.40
  -5  -1   1  256.77   17.60
  -5   1  -1  291.37   14.70
   5   1   1  262.37   12.40
   5  -1  -1  268.37   14.70
  -5  -1   1  271.27   11.50
  -5   1  -1  272.97   16.00
   6  -1   1  143.49   11.00
  -6  -1  -1  127.79    7.90
   6   1  -1  141.99    9.20
  -6  -1  -1  156.38   14.30
  -6   1   1  156.18   13.10
  -6  -1   1  127.79    7.20
  -6  -1   1  126.89   13.50
   6   1   1  150.88    9.10
  -6   1  -1  161.98   13.30
   7  -1   1  292.37   17.10
   7   1  -1  315.77   15.80
  -7   1   1  313.77   21.20
  -7  -1  -1  323.87   13.90
  -7  -1  -1  322.77   22.70
  -7   1  -1  307.87   12.10
  -7  -1   1  319.87   23.10
   7   1   1  305.17   15.20
  -7   1  -1  305.77   12.60
  -7   1  -1  335.47   21.70
   7  -1  -1  293.37   17.40
  -8  -1  -1   31.10    4.40
  -8   1   1   20.20    7.80
   8  -1   1   15.70    6.10
  -8  -1  -1   15.40    7.20
   8  -1  -1   17.30    5.80
   8   1   1   19.30    5.00
  -8  -1   1   11.30    8.30
  -8   1  -1   15.60    7.80
  -9  -1  -1   99.99   17.40
   9  -1   1  112.89   13.10
  -9   1   1  123.79   18.50
  -9  -1   1  123.89   20.20
   9   1   1  132.49   10.70
  -9   1  -1   98.59   16.10
   9  -1  -1  127.69   12.50
 -10   1   1    2.00    8.30
  10  -1   1    4.30    5.40
 -10  -1  -1   -7.80    8.20
  10  -1  -1    4.00    5.70
   0  -2   1    9.40    2.00
   0  -2  -1   12.70    2.30
   0  -2  -1   16.50    3.10
   0   2  -1   10.80    2.10
   0   2  -1    5.80    1.50
   0   2   1    8.60    2.20
   0  -2   1    7.50    1.90
   0   2   1    7.30    1.70
  -1  -2  -1  121.29    7.10
   1  -2   1  121.89    6.70
  -1   2   1  131.59    7.60
   1  -2   1  119.69    7.40
  -1  -2  -1  106.89    5.00
  -1   2   1  128.19    7.20
   1   2  -1  118.49    6.70
   1  -2  -1  124.69    6.70
  -1  -2   1  109.29    6.80
   1  -2  -1  122.99    7.30
  -1   2  -1  128.69    6.70
   1   2   1  117.89    4.80
   1   2   1  125.59    7.20
  -1   2  -1  115.79    7.20
  -2   2   1  675.13   23.80
   2   2  -1  621.34   23.70
  -2  -2  -1  642.04   24.30
   2  -2   1  598.54   25.30
  -2   2   1  660.33   22.50
   2   2   1  622.44   27.00
  -2   2  -1  644.94   23.50
   2  -2  -1  658.63   23.20
  -2  -2   1  652.63   24.20
   2   2   1  646.04   24.30
   2  -2  -1  657.13   25.30
  -2   2  -1  638.24   23.20
   3  -2   1   86.49    9.00
  -3   2   1   79.29    6.60
  -3   2   1  102.39    7.00
   3  -2   1   96.89    5.80
  -3   2   1   94.89    5.50
   3   2  -1   97.99    6.30
  -3  -2  -1   87.99    4.50
  -3  -2  -1   87.09    6.40
  -3  -2   1   95.39    6.50
  -3   2  -1   91.99    6.10
   3  -2  -1   98.99    7.80
  -3   2  -1   99.69    7.60
   3  -2  -1   89.59    5.20
  -3   2  -1   93.29    5.70
  -3  -2   1   98.09    4.90
   3   2   1   96.89    6.40
   4  -2   1  265.27   15.00
  -4   2   1  277.07   12.10
  -4  -2  -1  287.87   13.20
  -4   2   1  279.97   14.40
  -4   2   1  258.07   12.30
  -4  -2  -1  280.87   11.40
  -4  -2  -1  273.97   17.40
   4   2  -1  266.77   12.20
  -4  -2   1  254.87   12.60
  -4   2  -1  267.47   14.50
   4  -2  -1  287.07   15.20
  -4   2  -1  253.87   12.70
  -4  -2   1  256.07   17.40
  -4   2  -1  258.07   11.60
  -4  -2   1  266.57   11.30
   4  -2  -1  251.77   11.40
  -5  -2  -1    7.10    4.80
   5  -2   1    3.80    3.50
  -5  -2  -1   11.50    2.90
  -5  -2  -1   11.30    3.50
  -5   2   1    7.90    3.10
   5   2  -1   14.90    3.10
  -5   2   1    7.50    3.90
  -5   2   1   12.90    2.50
  -5   2  -1    8.10    4.60
  -5  -2   1    7.70    3.10
  -5   2  -1    8.70    2.20
  -5  -2   1   12.40    5.80
   5  -2  -1    9.70    4.60
  -5   2  -1    5.30    3.30
  -6   2   1  161.98   13.40
   6  -2   1  173.78   13.10
  -6   2   1  184.68   11.20
  -6  -2  -1  187.48   10.70
  -6  -2  -1  154.68   15.70
  -6   2   1  157.68    8.00
  -6   2  -1  164.48   11.50
  -6  -2   1  214.88   18.20
   6  -2  -1  184.98   13.40
  -6   2  -1  188.48   14.50
  -6  -2   1  173.58   10.00
  -6   2  -1  182.08    9.00
  -7  -2  -1   25.80    5.20
   7  -2   1   12.50    5.70
  -7  -2  -1   12.50    6.50
  -7   2   1   31.10    8.30
  -7   2  -1   11.30    2.80
   7  -2  -1   15.50    6.20
  -7  -2   1    1.60    6.20
  -7  -2   1   14.90    3.90
  -7   2  -1   16.80    6.10
  -8  -2  -1  258.57   13.20
  -8  -2  -1  244.38   22.80
  -8   2   1  243.78   20.20
   8  -2   1  253.57   17.30
  -8  -2   1  232.68   11.30
  -8  -2   1  235.08   23.20
  -8   2  -1  198.08   19.10
   8  -2  -1  250.87   17.50
  -9   2   1   17.70    9.80
  -9  -2  -1   12.50    9.60
   9  -2   1   25.40    8.10
  -9  -2  -1   28.50    4.80
  -9  -2   1   18.50   10.50
   9  -2  -1   24.10    7.70
  -9   2  -1    8.80    8.90
  10  -2   1   57.09   11.10
 -10   2   1   42.60   19.60
 -10  -2  -1   37.40   14.50
 -10  -2   1   47.90   14.40
  10  -2  -1   45.20   10.50
 -10   2  -1   28.90   12.50
   0  -3  -1    4.10    2.00
   0  -3   1    0.40    1.60
   0   3  -1    2.00    1.60
   0  -3   1    0.80    1.80
   0  -3  -1    0.70    1.90
   0   3   1    0.50    1.60
   1  -3   1  489.35   20.20
  -1  -3  -1  477.45   20.60
  -1  -3  -1  502.25   18.00
   1  -3   1  477.65   20.60
  -1  -3   1  524.05   21.00
   1  -3  -1  495.65   20.20
   1   3   1  465.25   17.20
  -1  -3   1  496.65   18.20
   1  -3  -1  451.95   20.10
   2  -3   1   93.99    6.90
  -2  -3  -1   85.29    7.30
   2  -3   1   93.69    9.30
  -2  -3  -1   87.69    4.20
   2  -3  -1   89.39    6.60
  -2   3  -1   91.89    6.50
  -2  -3   1  103.69    7.70
  -3   3   1  101.09    6.60
   3  -3   1  101.09    9.40
  -3   3   1  120.39    8.30
   3  -3  -1  109.49    7.20
  -3  -3   1  105.39    8.20
  -3   3  -1  107.19    7.30
   3  -3  -1  113.49    9.40
  -4   3   1   72.09    8.70
  -4   3   1   66.99    5.50
  -4  -3  -1   58.69    7.20
   4  -3   1   57.29    8.90
  -4  -3  -1   50.79    3.30
  -4  -3   1   61.39    4.50
   4  -3  -1   58.59    8.30
  -4   3  -1   48.00    6.60
  -4  -3   1   69.59    9.30
   5  -3   1  567.54   27.80
  -5   3   1  576.54   23.70
  -5  -3  -1  579.94   31.60
  -5  -3  -1  626.64   25.70
  -5  -3  -1  598.24   21.20
  -5   3   1  592.84   23.80
  -5   3  -1  628.64   27.90
  -5   3  -1  592.44   24.70
   5  -3  -1  630.74   28.40
  -5  -3   1  565.44   21.70
  -5  -3   1  577.24   25.30
  -6   3   1   50.99    9.00
  -6   3   1   42.30    5.40
  -6   3   1   52.59    7.20
   6  -3   1   49.70    9.40
  -6  -3  -1   69.49   13.50
  -6  -3  -1   46.00    4.60
  -6  -3  -1   51.29    7.50
  -6  -3   1   45.20    6.80
  -6   3  -1   39.80    7.50
  -6  -3   1   52.19   11.50
   6  -3  -1   58.79    9.80
  -6   3  -1   42.50    7.10
  -7   3   1  122.09   13.20
   7  -3   1  132.09   13.20
  -7  -3  -1  117.69    9.80
  -7   3   1  104.89    9.60
  -7  -3  -1  124.79   17.70
  -7   3   1  129.59    7.60
  -7   3  -1  128.59   13.70
   7  -3  -1  134.19   13.30
  -7  -3   1   94.39   14.80
  -7   3  -1  131.59   11.10
  -7  -3   1  125.59    9.90
   8  -3   1   12.10    7.20
  -8   3   1   20.40    8.60
  -8  -3  -1   23.00    9.50
  -8  -3  -1   16.20    5.40
  -8   3  -1   15.90    6.40
  -8  -3   1   19.50    5.30
   8  -3  -1   18.00    7.60
  -8   3  -1   25.60    8.10
  -8  -3   1   19.80    8.60
  -8   3  -1   20.40    4.50
  -9  -3  -1   88.79   18.30
  -9   3   1   73.39   14.90
  -9  -3  -1  105.49    9.50
   9  -3   1   94.99   14.10
  -9   3  -1  122.59   18.70
   9  -3  -1  126.49   15.50
  -9  -3   1  100.69    8.00
  -9  -3   1   68.19   15.50
 -10  -3  -1    0.70    8.10
 -10   3   1    0.10    8.10
 -10  -3  -1   -1.90    5.50
  10  -3   1   -7.30    5.40
  10  -3  -1    4.30    7.30
 -10   3  -1    1.80    8.40
   0  -4  -1  398.66   18.00
   0  -4   1  432.06   18.50
   0  -4   1  410.86   19.70
   0  -4  -1  416.66   19.80
   1  -4   1  294.17   16.10
  -1  -4  -1  330.97   14.10
  -1  -4  -1  319.37   17.00
   1  -4   1  339.97   16.80
   1   4   1  332.97   13.30
  -1  -4   1  343.97   17.50
  -1  -4   1  311.17   14.20
   1  -4  -1  333.87   16.80
  -2  -4  -1  240.08   14.60
   2  -4   1  246.98   15.40
  -2  -4  -1  263.07   10.70
   2  -4   1  255.57   14.10
  -2  -4   1  273.57   15.20
   2  -4  -1  243.58   14.70
   2  -4  -1  263.67   14.20
  -2  -4   1  265.97   11.30
   3  -4   1   33.90    7.00
  -3   4   1   60.29    5.90
  -3  -4  -1   60.49    3.10
  -3  -4  -1   56.79    7.70
  -3   4  -1   57.89    7.20
  -3  -4   1   60.59    4.10
   3  -4  -1   66.79    8.10
   3  -4  -1   55.69    8.80
  -3  -4   1   72.09    9.40
  -4  -4  -1  312.47   17.60
   4  -4   1  318.07   19.30
  -4   4   1  342.17   17.40
  -4   4   1  320.87   17.50
  -4  -4   1  318.97   17.70
  -4   4  -1  319.77   16.00
  -4  -4   1  317.07   12.20
   4  -4  -1  361.06   19.80
  -5  -4  -1    3.40    3.90
  -5   4   1    0.60    3.20
  -5   4   1   -0.50    2.70
   5  -4   1    5.80    4.80
  -5   4  -1   -0.50    3.00
   5  -4  -1    8.80    5.70
  -5  -4   1    0.40    3.10
  -5   4  -1    1.40    3.00
  -6   4   1  189.68   15.30
   6  -4   1  195.78   16.00
  -6  -4  -1  166.78   13.00
  -6   4   1  196.58   12.10
  -6   4  -1  203.38   16.00
  -6   4  -1  173.48   12.50
  -6  -4   1  186.88    9.20
   6  -4  -1  230.48   17.00
  -6  -4   1  197.28   13.70
  -7   4   1   45.70    9.70
  -7   4   1   53.39    8.10
  -7  -4  -1   32.40    3.20
   7  -4   1   60.39   11.00
  -7  -4   1   56.29    9.00
  -7   4  -1   50.69    8.50
  -7   4  -1   33.60    8.30
   7  -4  -1   47.20   10.50
  -7  -4   1   56.19    5.70
  -8  -4  -1  102.09   10.60
   8  -4   1  100.09   14.50
  -8   4   1  108.79   16.30
  -8  -4   1  117.29   11.00
  -8   4  -1  125.09   11.80
   8  -4  -1  149.29   17.40
  -8   4  -1  121.59   16.60
   9  -4   1   26.90    9.80
  -9  -4  -1   22.70    6.60
  -9   4   1   27.40    9.90
  -9   4  -1   39.50   11.60
   9  -4  -1   34.40   11.00
  -9  -4   1   21.40    6.40
  10  -4   1   57.99   13.10
 -10  -4  -1   79.59    9.90
 -10   4   1   97.39   17.80
  10  -4  -1   69.99   13.40
 -10   4  -1   58.29   15.00
   0  -5  -1   -0.40    2.80
   0  -5   1    0.10    2.60
   0  -5  -1    1.80    3.20
   0  -5   1   -2.30    2.40
  -1  -5  -1  284.67   17.10
   1  -5   1  289.97   16.80
  -1  -5  -1  274.27   13.70
   1  -5   1  260.07   15.80
   1  -5  -1  276.87   15.90
  -1  -5   1  297.77   14.30
   1  -5  -1  308.77   17.20
  -1  -5   1  288.57   17.30
  -2  -5  -1    9.10    2.70
   2  -5   1    8.70    4.10
   2  -5   1    0.90    3.90
   2  -5  -1    4.80    3.60
  -2  -5   1    9.00    2.90
   2  -5  -1    7.40    4.50
  -2  -5   1    9.40    4.30
   3  -5   1  560.74   28.50
  -3   5   1  636.74   25.70
  -3  -5  -1  592.34   20.50
   3  -5   1  558.64   26.70
  -3  -5  -1  599.04   28.30
   3  -5  -1  603.74   26.70
   3  -5  -1  567.64   28.10
  -3  -5   1  542.05   31.40
  -3  -5   1  630.34   22.00
  -3   5  -1  592.94   26.00
  -4   5   1    1.50    3.20
   4  -5   1   -0.10    4.70
  -4  -5  -1    0.10    3.90
  -4   5   1   -3.60    3.00
  -4   5  -1   -0.10    3.20
   4  -5  -1   -4.60    3.30
  -4  -5   1    0.50    1.70
   4  -5  -1    2.00    3.20
  -4  -5   1   12.30    5.20
  -5  -5  -1   71.19   10.30
  -5   5   1   70.49    9.00
   5  -5   1   83.59   13.20
  -5   5   1   65.29   10.30
  -5   5  -1   56.29    8.40
  -5   5  -1   48.20    8.30
   5  -5  -1   61.29   10.50
  -5  -5   1   80.89   11.70
  -5  -5   1   66.59    3.90
  -5  -5   1   67.79    4.00
   6  -5   1   -0.60    4.90
  -6   5   1   -3.90    4.10
  -6   5   1   -1.40    3.10
  -6  -5  -1    4.30    4.60
   6  -5  -1    8.40    7.20
  -6   5  -1    1.80    4.50
  -6  -5   1    2.10    1.60
  -6  -5   1   10.10    6.00
  -6   5  -1   -5.00    3.10
  -7  -5  -1  214.98   16.00
  -7   5   1  190.18   15.70
   7  -5   1  202.48   18.90
  -7   5   1  204.78   18.10
   7  -5  -1  239.98   19.70
  -7   5  -1  193.28   14.60
  -7   5  -1  234.48   19.20
  -7  -5   1  214.28   16.10
  -8   5   1    1.80    4.30
  -8   5   1    2.60    6.00
  -8  -5  -1    9.70    6.10
   8  -5   1   -6.60    6.20
  -8   5  -1   -2.80    4.50
  -8   5  -1    4.10    6.50
   8  -5  -1    6.30    8.20
  -8  -5   1    2.10    5.40
  -9  -5  -1   72.09   10.70
   9  -5   1   96.39   16.50
  -9   5   1   73.09   15.00
   9  -5  -1   60.49   14.30
  -9  -5   1   80.59   11.50
  -9   5  -1   44.90   13.40
  -9   5  -1   59.79   10.90
   0  -6  -1  387.06   22.80
   0  -6   1  405.26   20.40
   0  -6   1  447.66   23.90
   0  -6  -1  410.76   20.00
  -1  -6  -1  140.79   11.10
   1  -6   1  135.39   12.00
   1  -6   1  166.98   13.60
  -1  -6  -1  128.89   12.70
  -1  -6   1  124.99   12.70
   1  -6  -1  152.08   13.10
   1  -6  -1  151.98   11.80
  -1  -6   1  149.39   10.30
  -2  -6  -1  193.28   10.00
   2  -6   1  177.28   14.10
   2  -6   1  183.28   14.50
  -2  -6  -1  165.98   14.60
  -2  -6   1  159.78   14.50
   2  -6  -1  173.38   13.80
   2  -6  -1  171.28   14.00
  -2  -6   1  187.08   10.60
  -3   6   1   42.40    8.00
  -3  -6  -1   49.10    9.10
  -3  -6  -1   35.70    3.90
   3  -6   1   47.30    8.70
   3  -6   1   32.80    8.80
  -3  -6   1   50.79    5.50
   3  -6  -1   62.89    9.80
   3  -6  -1   39.60    8.30
  -3  -6   1   36.30    8.30
  -3   6  -1   37.60    7.00
  -4  -6  -1  184.38   15.70
   4  -6   1  188.48   16.30
  -4   6  -1  191.28   14.00
   4  -6  -1  180.18   14.00
  -4  -6   1  178.98   15.90
   4  -6  -1  201.28   16.50
  -4  -6   1  213.88    9.20
  -5   6   1    0.40    3.70
  -5  -6  -1   -2.60    4.20
  -5   6   1   -4.80    3.50
   5  -6   1    3.30    5.70
  -5  -6   1    3.70    4.90
  -5   6  -1   -3.50    3.80
   5  -6  -1   -0.80    5.70
  -5   6  -1    6.30    5.70
   6  -6   1  188.38   18.10
  -6   6   1  192.28   16.90
  -6   6   1  209.18   14.40
  -6  -6  -1  180.08   16.10
  -6  -6   1  201.08   16.60
   6  -6  -1  244.98   20.30
  -6   6  -1  172.78   14.20
  -6   6  -1  187.28   17.30
   7  -6   1    9.60    9.10
  -7  -6  -1   23.50    8.10
  -7   6   1   13.00    8.00
  -7   6   1   10.00    5.20
  -7   6  -1   13.20    7.50
  -7   6  -1   11.20    5.90
  -7  -6   1   11.60    6.90
   7  -6  -1    3.10    7.80
  -8   6   1   66.99   12.80
  -8   6   1   53.59    9.60
  -8  -6  -1   57.69   11.00
  -8   6  -1   47.00   12.00
  -8  -6   1   43.20    9.50
  -8   6  -1   46.20    9.50
   0  -7   1   -3.40    4.60
   0  -7  -1    1.50    3.60
   0  -7  -1    1.40    5.00
   0  -7   1    3.40    7.60
   1  -7   1  346.47   22.10
  -1  -7  -1  300.87   21.40
  -1  -7  -1  330.67   16.50
   1  -7   1  333.57   19.80
   1  -7  -1  328.17   21.70
  -1  -7   1  304.07   17.10
  -1  -7   1  335.07   22.50
   1  -7  -1  316.87   18.80
   2  -7   1   17.50    7.40
  -2  -7  -1   28.80    7.60
   2  -7   1   17.80    6.80
  -2  -7   1   13.90    7.50
   2  -7  -1    7.40    5.40
  -2  -7   1    8.90    4.20
   2  -7  -1   13.40    7.00
  -3   7   1  139.59   12.40
   3  -7   1  120.59   13.10
  -3  -7  -1  123.79    7.10
   3  -7   1  110.49   13.90
  -3  -7  -1  136.19   14.80
   3  -7  -1  120.89   12.80
   3  -7  -1  147.99   14.10
  -3  -7   1  129.99   16.80
  -3   7  -1  121.19   12.20
  -3  -7   1  134.79    8.70
  -4  -7  -1   45.60    9.60
  -4   7   1   48.30    8.70
   4  -7   1   44.40   10.50
   4  -7  -1   34.70    9.50
  -4  -7   1   40.80   10.00
   4  -7  -1   43.20    8.90
  -4   7  -1   37.10    8.30
  -4  -7   1   58.89    4.90
  -5  -7  -1  192.38   18.10
   5  -7   1  270.87   21.20
  -5   7   1  186.18   17.10
  -5   7   1  235.88   16.10
  -5   7  -1  225.58   18.60
  -5  -7   1  218.08   18.60
  -5   7  -1  192.68   15.80
   5  -7  -1  252.07   20.30
  -6   7   1    7.10    5.70
  -6  -7  -1   12.00    7.60
  -6   7   1   15.80    7.70
   6  -7   1    6.90    7.80
  -6   7  -1    3.00    5.70
   6  -7  -1    3.80    8.10
  -6  -7   1    8.20    7.20
  -6   7  -1   13.00    6.60
  -7   7   1   39.00   10.70
  -7  -7  -1   43.10   10.90
  -7   7   1   48.50    9.10
   7  -7   1   31.30   13.10
  -7  -7   1   39.20   10.30
   7  -7  -1   24.80   13.40
  -7   7  -1   47.50   11.90
  -7   7  -1   39.10    9.00
  -8  -7  -1    4.80    7.00
   8  -7   1    4.80    9.20
  -8   7   1   -6.00    6.60
  -8   7   1    2.50    4.90
  -8  -7   1    9.10    7.50
   8  -7  -1   -8.00    8.40
  -8   7  -1  -13.90    4.60
  -8   7  -1    2.10    8.00
   0  -8   1   50.89   10.20
   0  -8  -1   51.99    8.30
   0  -8  -1   57.69   11.40
   0  -8   1   58.69    8.90
   1  -8   1   24.10    9.30
  -1  -8  -1   21.80    5.30
   1  -8   1   38.00    8.40
  -1  -8  -1   21.80    9.00
  -1  -8   1   28.70    6.60
   1  -8  -1   18.30    6.90
  -1  -8   1   23.80    8.40
   1  -8  -1   38.30   10.40
  -2  -8  -1  237.18   13.20
  -2  -8  -1  261.87   21.20
   2  -8   1  284.77   20.90
   2  -8   1  270.47   19.10
  -2  -8   1  245.48   14.40
   2  -8  -1  291.47   19.00
  -2  -8   1  258.47   21.70
   2  -8  -1  248.28   20.30
   3  -8   1   23.60    8.30
  -3   8   1   19.90    7.30
  -3  -8  -1   22.20    9.00
  -3  -8  -1   26.70    4.20
   3  -8   1   39.40   10.10
  -3   8  -1   25.30    8.40
  -3  -8   1   26.80    4.90
   3  -8  -1   18.60    7.40
   3  -8  -1   29.60    8.70
  -3  -8   1   26.70    9.80
  -4  -8  -1   98.89   14.70
  -4   8   1   92.69   12.30
   4  -8   1  126.09   16.50
   4  -8  -1  110.89   15.20
  -4  -8   1   92.69    6.20
  -4   8  -1  106.69   13.70
  -4  -8   1   76.69   14.00
   4  -8  -1  145.29   15.10
   5  -8   1   -2.00    6.30
  -5   8   1    1.70    5.30
  -5  -8  -1   -1.30    6.70
  -5   8   1   -3.80    5.70
   5  -8  -1   16.60    9.20
  -5   8  -1    4.40    5.80
  -5  -8   1   -5.90    6.00
  -5   8  -1   -1.80    5.10
  -6   8   1   41.30    9.50
  -6  -8  -1   51.49   12.00
  -6   8   1   62.39   12.70
  -6   8  -1   35.80    9.50
   6  -8  -1   57.09   19.90
  -6  -8   1   59.59   13.10
  -6   8  -1   21.30    8.70
   7  -8   1   -7.50    8.70
  -7  -8  -1   -4.70    6.20
  -7   8   1   -1.00    5.30
  -7   8   1   -9.90    5.80
  -7   8  -1   -3.50    5.70
  -7  -8   1   -2.90    7.00
   7  -8  -1   -8.40    8.10
   0  -9   1    0.70    4.60
   0  -9   1   -1.30    6.20
   0  -9  -1    1.10    4.80
   0  -9  -1    4.30    6.80
  -1  -9  -1  121.69   16.90
   1  -9   1  136.49   18.90
   1  -9   1  132.89   13.50
  -1  -9  -1  134.89   11.20
   1  -9  -1  157.58   13.80
  -1  -9   1  138.29   11.80
  -1  -9   1  109.19   16.40
   1  -9  -1  103.29   16.60
  -2  -9  -1   15.50    9.10
   2  -9   1   24.10    8.20
   2  -9   1   20.10    8.40
  -2  -9  -1   27.10    5.70
  -2  -9   1   16.00    9.60
  -2  -9   1   21.60    5.40
   2  -9  -1   31.20    9.10
   2  -9  -1   20.70    9.20
   3  -9   1   85.99   14.00
  -3   9   1   97.69   13.90
  -3  -9  -1  108.09   17.30
  -3   9  -1   90.89   14.40
   3  -9  -1   93.29   15.80
   3  -9  -1   82.49   13.20
  -3  -9   1   69.69   13.80
  -3  -9   1   94.29    8.10
  -4  -9  -1   29.10   11.20
   4  -9   1   27.70   10.00
  -4   9   1   27.90    8.50
  -4  -9   1   19.50    3.40
   4  -9  -1   27.20    9.70
  -4  -9   1   25.40   10.60
  -4   9  -1   26.60    8.70
  -5  -9  -1   70.59   15.00
  -5   9   1   68.99   13.30
   5  -9   1   85.39   15.20
  -5   9   1   56.79   11.40
   5  -9  -1   49.10   17.30
  -5   9  -1   44.90   11.20
  -5  -9   1   79.29   16.10
  -5   9  -1   73.89   12.70
   0 -10   1  129.09   27.40
   0 -10   1  169.78   14.70
   0 -10  -1  159.08   13.80
  -1 -10  -1   -5.10    6.80
  -1 -10  -1    3.80    4.90
   1 -10   1   -5.60    5.20
  -1 -10   1    2.30    8.50
  -1 -10   1    3.10    5.20
   1 -10  -1    0.80    5.90
  -2 -10  -1   40.90   13.00
   2 -10   1   46.60   10.10
   2 -10   1   35.80   18.00
  -2 -10  -1   33.30    6.40
  -2 -10   1   36.70   12.50
  -2 -10   1   39.30    7.00
   2 -10  -1   25.70    9.10
  -3  10   1   -3.20    5.70
  -3 -10  -1   -1.50    3.30
  -3 -10  -1   -7.00    7.10
   3 -10   1   -4.80    6.30
  -3  10  -1    2.10    6.70
  -3 -10   1    2.20    9.20
   3 -10  -1  -13.90   12.30
  -3 -10   1    0.20    3.60
   3 -10  -1    5.80    7.90
   4 -10   1   95.39   15.30
  -4  10   1   60.49   12.80
  -4 -10  -1   78.29   15.50
  -4  10  -1   70.79   13.20
  -4 -10   1   57.29    5.00
  -4 -10   1   94.39   17.90
   4 -10  -1   86.79   15.30
  -1   0   2   -0.40    0.30
  -1   0  -2    3.90    1.00
  -1   0   2    0.90    0.70
   1   0   2    1.10    0.70
   1   0  -2    1.20    0.60
   1   0   2    0.30    0.40
  -1   0  -2   -0.40    0.50
  -1   0  -2   -0.20    0.40
  -2   0  -2    3.80    1.60
   2   0   2    4.20    1.70
  -2   0   2    0.40    1.30
  -2   0  -2    2.40    1.50
   2   0  -2    7.20    2.10
  -2   0  -2    2.00    1.50
   2   0   2    4.70    1.90
   2   0   2    4.90    1.60
   2   0  -2    2.00    1.30
  -3   0  -2    1.60    1.80
   3   0  -2    1.90    1.70
  -3   0   2    0.90    1.30
   3   0  -2    4.10    1.60
   3   0   2    0.30    1.10
  -3   0  -2    3.40    2.10
  -3   0   2   -0.50    1.50
  -3   0  -2   -1.20    1.20
   3   0   2    2.00    1.60
   4   0  -2  581.14   22.30
  -4   0  -2  547.35   24.30
  -4   0  -2  562.34   20.10
  -4   0   2  592.64   25.20
   4   0  -2  558.24   21.60
   4   0   2  535.15   21.80
  -5   0  -2    1.40    3.10
  -5   0  -2    0.50    1.70
   5   0  -2    0.80    2.40
   5   0   2   -0.50    2.10
  -5   0   2    1.40    2.70
   6   0  -2  159.48   10.80
  -6   0   2  164.38   14.20
  -6   0  -2  161.28    8.20
   6   0   2  153.38   10.20
  -6   0  -2  173.88   14.30
  -7   0  -2    1.70    2.10
  -7   0   2   -1.20    4.20
   7   0  -2    5.30    4.20
  -7   0  -2   -2.10    4.10
  -8   0   2   46.40   11.70
   8   0   2   58.59    8.10
  -8   0  -2   65.29    5.30
   8   0  -2   48.70    8.00
  -8   0  -2   44.00   10.80
   9   0   2    0.60    4.50
   9   0  -2    9.80    5.20
  -9   0   2    9.20    7.80
  -9   0  -2   -1.30    6.90
 -10   0   2   73.79   16.00
  10   0   2   81.79   10.70
   0  -1  -2    1.30    0.70
   0   1   2    1.80    0.50
   0  -1  -2    1.90    0.80
   0   1  -2    0.40    0.50
   1   1  -2  488.65   17.20
  -1  -1  -2  513.15   18.80
  -1   1   2  494.65   17.70
  -1   1   2  508.95   17.20
  -1  -1  -2  502.55   17.80
   1  -1   2  485.25   17.30
   1  -1   2  483.15   18.20
  -1   1   2  515.75   16.80
  -1   1  -2  472.25   18.10
   1  -1  -2  486.25   17.20
   1  -1  -2  497.05   17.80
   1   1   2  455.25   18.10
  -1   1  -2  486.65   17.40
  -1  -1   2  507.25   17.40
   1   1   2  504.35   17.70
  -2   1   2  955.80   33.90
   2   1  -2  970.20   32.30
  -2   1   2 1019.70   31.50
  -2  -1  -2  915.01   31.50
  -2   1   2  958.80   31.80
   2   1  -2  966.30   36.40
  -2   1   2 1010.10   33.40
  -2  -1  -2  993.10   35.30
   2  -1   2  963.80   34.60
  -2  -1  -2 1038.60   33.20
   2  -1   2  971.40   33.20
   2   1   2  956.40   31.50
   2   1   2  955.80   34.80
  -2  -1   2  980.10   32.40
   2  -1  -2  985.00   31.70
  -2  -1   2  956.50   32.20
  -2   1  -2 1022.60   34.10
  -2   1  -2  948.91   33.20
   2  -1  -2  974.00   31.30
   2   1   2  989.20   33.00
  -2  -1   2 1000.10   36.80
  -2   1  -2  951.60   34.70
   2  -1  -2 1001.00   34.20
  -3  -1  -2  427.46   16.10
  -3   1   2  417.56   15.30
  -3  -1  -2  407.76   15.70
  -3  -1  -2  434.46   19.20
  -3   1   2  414.26   14.20
  -3   1   2  417.36   17.50
   3  -1   2  402.16   18.10
   3   1  -2  425.86   15.20
   3  -1   2  405.76   16.60
  -3   1  -2  405.46   17.70
  -3  -1   2  404.06   15.70
  -3   1  -2  425.16   16.90
   3  -1  -2  431.86   17.80
  -3  -1   2  423.76   15.30
   3   1   2  398.06   15.00
  -3  -1   2  417.96   20.30
   3  -1  -2  414.96   14.90
   4  -1   2 1404.16   48.70
   4   1  -2 1336.67   43.80
  -4  -1  -2 1374.36   45.60
  -4   1   2 1339.17   48.70
  -4  -1  -2 1286.07   46.00
  -4  -1  -2 1346.77   50.49
  -4   1  -2 1378.06   49.10
   4   1   2 1348.17   44.90
  -4  -1   2 1330.47   44.30
  -4   1  -2 1403.56   47.60
   4  -1  -2 1301.47   47.80
  -4  -1   2 1351.06   51.99
   4  -1  -2 1356.86   45.00
  -5  -1  -2  181.98    9.20
  -5  -1  -2  176.18   13.30
   5  -1   2  159.98   11.00
  -5   1   2  152.38   11.90
   5  -1  -2  181.58   11.40
   5  -1  -2  169.08    9.90
  -5   1  -2  156.28   11.90
  -5  -1   2  154.58   13.60
  -5   1  -2  181.88   11.20
   5   1   2  168.48    8.90
  -5  -1   2  154.58    7.40
  -6  -1  -2  799.42   35.90
   6  -1   2  731.03   30.20
  -6   1   2  719.63   33.40
  -6  -1  -2  735.83   27.10
  -6   1  -2  716.93   33.00
   6  -1  -2  673.83   30.00
  -6  -1   2  710.13   35.80
   6   1   2  718.93   27.40
  -7  -1  -2  203.18   10.50
  -7   1   2  212.18   17.20
  -7  -1  -2  196.08   17.80
   7  -1   2  173.18   12.80
   7   1   2  193.68   11.20
  -7   1  -2  187.98   16.30
  -7   1  -2  182.18    8.80
  -7  -1   2  181.98   17.90
   7  -1  -2  153.18   12.80
   8  -1   2  149.39   12.30
  -8  -1  -2  135.19   18.00
  -8   1   2  139.29   17.50
  -8  -1  -2  154.58    8.90
  -8  -1   2  138.59   19.30
  -8   1  -2  125.19    7.20
  -8   1  -2  151.28    7.50
   8  -1  -2  150.48   12.70
  -8   1  -2  143.99   16.00
   8   1   2  126.09   11.10
  -9  -1  -2   54.99    5.60
  -9   1   2   85.69   15.60
  -9  -1  -2   38.60   11.50
   9  -1   2   53.79    9.40
   9   1   2   68.79    8.60
  -9   1  -2   52.59   12.50
  -9  -1   2   50.79   12.60
   9  -1  -2   71.39   10.50
 -10  -1  -2    7.90    9.40
  10  -1   2    3.40    5.80
 -10   1   2   16.40   10.10
  10  -1  -2    5.90    5.90
 -10   1  -2    3.00   13.80
   0  -2  -2    2.40    1.60
   0  -2  -2    4.20    1.50
   0   2   2    3.00    1.30
   0   2  -2    4.50    1.80
   0   2   2    2.40    1.80
   0  -2   2    4.80    1.90
   0  -2   2    5.10    2.00
   1   2  -2  967.70   33.80
  -1   2   2 1004.20   34.10
  -1   2   2  974.90   34.10
  -1  -2  -2  984.20   31.10
   1  -2   2  988.90   34.70
  -1  -2  -2  916.61   34.20
   1   2   2  973.20   31.30
  -1  -2   2 1012.60   34.20
   1   2   2  961.50   37.20
  -1   2  -2  993.80   33.80
  -1   2  -2  957.20   34.40
   1  -2  -2  901.61   33.80
   1  -2  -2  964.80   33.70
   1   2   2  984.90   34.60
  -1   2  -2 1001.90   33.70
  -2  -2  -2  878.31   34.30
  -2   2   2  880.41   32.00
   2   2  -2  877.61   31.00
   2  -2   2  831.22   30.40
  -2  -2  -2  887.41   31.70
  -2   2   2  927.91   30.80
  -2   2   2  931.71   29.40
   2  -2   2  816.32   32.50
  -2   2  -2  882.81   30.80
  -2  -2   2  895.31   31.40
   2   2   2  877.21   31.70
   2  -2  -2  892.41   30.40
  -2   2  -2  851.01   30.70
   2   2   2  844.92   33.80
   2  -2  -2  848.42   32.20
  -3   2   2  186.28   10.00
  -3   2   2  186.38    8.20
  -3  -2  -2  200.48   10.30
   3   2  -2  186.28    9.40
  -3   2   2  182.28    8.70
  -3  -2  -2  178.58    6.90
   3  -2   2  168.58   11.50
  -3   2  -2  191.08   10.80
  -3   2  -2  192.28    9.70
  -3  -2   2  184.78    9.60
   3   2   2  188.38   10.90
  -3   2  -2  173.08    8.90
   3  -2  -2  196.38    8.60
   3  -2  -2  180.48   11.10
  -4   2   2   96.49    7.90
  -4  -2  -2  104.59    7.40
   4   2  -2  106.39    6.70
  -4   2   2   95.99    5.70
  -4   2   2   98.99    6.20
   4  -2   2   87.69    8.70
  -4  -2  -2  102.49    5.60
  -4  -2  -2  112.99   10.70
  -4   2  -2   94.69    6.20
  -4   2  -2  100.19    7.40
   4  -2  -2  104.29    5.80
   4  -2  -2  104.79    8.90
  -4   2  -2  108.79    8.80
  -4  -2   2  101.99   10.70
  -4  -2   2  100.89    6.80
   4   2   2  100.09    4.90
  -4  -2   2  110.39    6.10
  -5  -2  -2   14.00    3.00
  -5   2   2    7.00    2.70
  -5  -2  -2    1.40    3.60
   5   2  -2    3.30    2.30
   5  -2   2    3.80    3.70
  -5   2   2    5.10    2.00
  -5   2   2    4.60    3.00
  -5   2  -2    2.50    3.60
  -5  -2   2    5.70    2.70
   5  -2  -2    4.60    2.10
   5  -2  -2    4.10    4.20
   5   2   2    4.20    1.90
  -5   2  -2    7.90    2.00
  -5   2  -2   23.40    4.90
  -5  -2   2   -0.60    4.10
  -6   2   2  171.98   13.90
   6  -2   2  208.98   14.00
  -6  -2  -2  175.98   16.30
  -6  -2   2  177.08    9.90
   6  -2  -2  170.08   13.20
  -6   2  -2  202.78   15.00
  -6   2  -2  201.68   12.80
   6   2   2  183.18    9.30
  -6  -2   2  195.08   17.70
  -7   2   2   65.89   10.30
  -7  -2  -2   84.59   13.70
   7  -2   2   75.79   10.20
  -7  -2  -2   93.89    7.80
  -7  -2   2   72.19    5.80
  -7  -2   2   80.19   13.50
  -7   2  -2  115.39   14.90
  -7   2  -2   80.89   11.90
   7  -2  -2  109.39   12.70
   8  -2   2  124.49   12.40
  -8  -2  -2  120.59    9.20
  -8  -2  -2  101.19   17.10
  -8   2   2  115.29   14.70
  -8  -2   2   90.29   16.50
  -8   2  -2  125.29   16.50
  -8   2  -2  121.19    6.80
  -8   2  -2  101.79    6.90
   8  -2  -2  126.29   12.90
  -9  -2  -2   63.49   15.60
  -9   2   2   62.49   13.60
   9  -2   2   79.19   11.90
   9  -2  -2   48.90    9.90
  -9   2  -2   43.10   11.00
  -9  -2   2   52.39   12.90
 -10   2   2   35.40   12.30
  10  -2   2   18.90    8.40
 -10  -2  -2    5.20    9.90
 -10   2  -2   10.40   10.10
  10  -2  -2   16.40    7.70
 -10  -2   2   12.00   10.60
   0  -3  -2    3.60    2.40
   0  -3   2    0.90    1.80
   0   3  -2    5.50    2.10
   0   3   2    0.40    1.20
   0  -3  -2    3.60    2.00
   0  -3   2    2.70    1.90
  -1  -3  -2  385.66   14.70
  -1  -3  -2  361.46   17.60
   1  -3   2  415.36   17.70
   1  -3   2  399.16   18.00
   1  -3  -2  409.66   17.60
   1   3   2  409.76   14.70
  -1  -3   2  414.16   18.00
  -1  -3   2  400.66   15.50
   1  -3  -2  421.46   17.60
   2  -3   2  175.88   11.40
  -2  -3  -2  170.88   10.80
  -2  -3  -2  183.98    6.30
  -2  -3   2  188.88   11.00
   2  -3  -2  180.48   12.80
   2  -3  -2  191.48   10.30
  -2   3  -2  196.78   10.20
   3  -3   2  107.79    9.40
  -3   3   2   85.69    7.50
  -3  -3  -2   88.19    7.60
  -3   3   2   89.99    5.90
  -3  -3   2   79.49    7.20
  -3   3  -2   83.29    6.80
   3  -3  -2   97.89    8.70
   3  -3  -2   88.19    6.50
  -4   3   2  378.56   18.00
  -4   3   2  371.76   15.40
  -4   3   2  338.37   15.80
  -4  -3  -2  382.76   17.90
   4  -3   2  359.16   19.90
  -4  -3  -2  364.66   21.90
  -4  -3   2  351.06   14.10
   4  -3  -2  387.36   19.90
  -4   3  -2  384.96   17.20
  -4   3  -2  378.36   18.80
  -4  -3   2  358.76   17.50
  -5   3   2  419.26   17.60
  -5   3   2  421.76   21.40
  -5   3   2  381.36   17.30
  -5  -3  -2  448.06   26.00
  -5  -3  -2  417.86   19.70
  -5  -3  -2  421.96   14.80
   5  -3   2  427.56   22.40
  -5   3  -2  431.16   21.90
   5  -3  -2  384.86   21.40
  -5  -3   2  407.26   16.50
  -5   3  -2  423.56   19.50
  -6   3   2  258.77   17.10
  -6  -3  -2  269.87   14.90
   6  -3   2  271.57   17.80
  -6  -3  -2  283.17   21.60
  -6   3   2  269.17   12.60
  -6   3  -2  250.87   15.10
   6  -3  -2  258.77   17.50
  -6   3  -2  288.47   18.30
  -6  -3   2  242.98   15.90
  -7   3   2   47.10    4.30
  -7   3   2   56.89   10.40
   7  -3   2   64.69   10.50
  -7  -3  -2   56.39    5.20
  -7  -3  -2   32.80    9.10
  -7  -3  -2   58.09    8.40
  -7   3  -2   37.20    7.70
  -7   3  -2   48.10    9.40
   7  -3  -2   57.89   10.50
  -8  -3  -2   59.49   13.70
  -8  -3  -2   77.79    8.50
  -8   3   2   88.59   13.80
   8  -3   2  120.09   14.90
   8  -3  -2   95.99   13.10
  -8   3  -2   75.09   11.10
  -8   3  -2   83.69   14.40
  -8  -3   2   88.19    7.70
  -9   3   2   85.49   15.70
   9  -3   2   87.59   13.20
  -9  -3  -2   88.69   10.00
  -9  -3  -2   83.99   17.70
  -9   3  -2  110.29   16.40
  -9   3  -2   75.69    5.50
   9  -3  -2   89.09   13.40
  -9   3  -2   76.19    6.50
 -10  -3  -2   21.20    5.30
  10  -3   2   19.60    8.40
 -10  -3  -2    1.10    9.80
 -10   3   2   -0.30   10.60
 -10   3  -2   26.00   11.10
  10  -3  -2    7.30    7.80
   0  -4  -2  537.15   24.00
   0   4   2  519.15   22.70
   0  -4   2  571.24   24.30
   0  -4   2  542.85   22.50
   0  -4  -2  541.85   21.80
   1  -4   2 1314.87   48.50
  -1  -4  -2 1349.27   44.90
  -1  -4  -2 1276.57   48.80
   1  -4   2 1327.87   48.60
  -1  -4   2 1362.96   45.90
  -1  -4   2 1311.87   49.00
   1  -4  -2 1309.37   48.40
   1   4   2 1362.26   44.50
  -2  -4  -2  106.39    5.10
  -2  -4  -2  103.19    9.10
   2  -4   2   94.59    9.20
   2  -4   2  105.79    8.70
  -2   4  -2   98.09    8.10
  -2  -4   2  108.39    6.30
   2  -4  -2   94.59    9.00
  -2  -4   2  100.39    9.00
   2  -4  -2   99.49    8.30
  -3   4   2  366.16   16.50
   3  -4   2  366.06   20.40
  -3  -4  -2  419.36   20.00
   3  -4  -2  398.26   20.20
  -3   4  -2  410.36   18.30
   3  -4  -2  366.26   17.60
  -3  -4   2  331.37   18.80
  -4   4   2  319.97   15.00
   4  -4   2  316.57   19.50
  -4   4   2  322.37   17.20
  -4  -4  -2  356.56   18.30
   4  -4  -2  356.26   19.70
  -4  -4   2  314.27   12.60
   4  -4  -2  311.97   15.70
  -4   4  -2  347.07   18.60
  -4  -4   2  290.97   17.30
  -4   4  -2  312.37   16.20
   5  -4   2   -1.60    3.70
  -5   4   2   -0.90    3.50
  -5  -4  -2    2.90    3.70
  -5   4  -2   -2.70    2.40
  -5   4  -2    2.50    4.40
   5  -4  -2    1.20    4.70
  -5  -4   2    3.60    3.80
  -5  -4   2    2.90    1.70
  -6   4   2   77.59   10.50
  -6   4   2   71.79    7.40
   6  -4   2   77.89   11.90
   6  -4  -2  110.39   14.60
  -6   4  -2   71.29   10.90
  -6  -4   2  102.99    9.80
  -6  -4   2   93.39    6.60
  -7   4   2  127.79   13.80
  -7   4   2  107.69    9.40
   7  -4   2  131.19   15.90
  -7  -4  -2  126.39   11.30
  -7   4  -2  127.89   14.20
   7  -4  -2  167.98   18.30
  -7   4  -2  127.69   11.60
  -7  -4   2  121.69   11.10
  -8   4   2   51.89   11.50
  -8   4   2   54.39    5.00
   8  -4   2   61.09   11.70
  -8  -4  -2   58.99    9.20
  -8   4  -2   82.99   12.30
  -8  -4   2   60.79    8.80
  -8   4  -2   47.60   10.60
   8  -4  -2   75.59   13.40
   9  -4   2  176.78   17.60
  -9  -4  -2  140.49   12.20
  -9   4   2  130.69   18.90
   9  -4  -2  192.58   17.70
  -9   4  -2  140.19   14.10
  -9   4  -2  157.68   20.10
  -9  -4   2  144.59   11.30
 -10  -4  -2   56.09    8.80
   0  -5   2    2.10    2.90
   0  -5  -2    1.80    3.60
   0  -5   2   -3.30    2.30
   1  -5   2  181.58   12.90
  -1  -5  -2  184.58    9.80
   1  -5   2  164.98   12.10
  -1  -5  -2  168.58   12.80
  -1  -5   2  191.08   13.60
  -1  -5   2  180.68   10.60
   1  -5  -2  156.88   11.40
   1   5   2  170.38    9.30
   1  -5  -2  166.08   12.40
  -2  -5  -2   -0.60    3.50
  -2  -5  -2    4.20    2.00
   2  -5   2    2.40    3.40
   2  -5   2    2.20    3.90
   2  -5  -2    3.00    3.80
  -2  -5   2    4.50    2.50
  -2  -5   2    5.30    3.90
   2  -5  -2    2.00    3.10
  -3   5   2  437.36   19.80
  -3  -5  -2  436.36   22.80
   3  -5   2  438.36   23.70
   3  -5  -2  399.56   22.20
  -3  -5   2  419.26   26.50
   3  -5  -2  445.76   21.30
  -3   5  -2  414.86   20.70
  -3  -5   2  423.56   17.00
  -4   5   2    0.10    3.40
  -4  -5  -2   -0.40    3.80
   4  -5   2    0.40    5.00
  -4   5   2    0.30    3.20
  -4  -5   2    1.60    1.80
   4  -5  -2    1.80    4.60
  -4   5  -2   -0.80    3.20
  -4  -5   2   20.50    6.60
   4  -5  -2    6.10    3.80
  -5   5   2   27.80    5.60
  -5  -5  -2   22.40    6.60
  -5   5   2   18.80    6.20
   5  -5   2   20.40    7.20
  -5  -5   2   24.60    3.10
  -5  -5   2   26.90    7.00
   5  -5  -2   12.00    6.30
  -5   5  -2   26.60    6.20
  -5   5  -2   11.30    5.50
  -6   5   2    5.40    5.20
  -6  -5  -2   -2.30    4.40
   6  -5   2    4.70    5.70
  -6   5   2    8.90    4.70
  -6   5  -2    6.30    4.80
  -6  -5   2    0.30    2.10
  -6   5  -2    1.90    4.70
  -6  -5   2   15.90    6.30
   6  -5  -2    2.20    6.40
  -7   5   2  210.88   18.10
  -7  -5  -2  207.38   15.80
  -7   5   2  218.38   13.70
   7  -5   2  212.98   19.00
  -7  -5   2  200.48    9.60
  -7   5  -2  256.37   20.20
  -7  -5   2  212.28   16.10
  -7   5  -2  207.98   15.50
   7  -5  -2  200.98   18.60
  -8   5   2   24.00    8.70
  -8   5   2   19.80    6.20
  -8  -5  -2   23.10    6.90
   8  -5   2   27.90   10.10
  -8  -5   2   34.20    7.90
  -8   5  -2   18.60    8.30
  -8  -5   2   20.90    4.20
  -8   5  -2   24.20    7.30
   8  -5  -2   26.60    9.90
  -9  -5  -2   14.90    6.80
  -9   5   2   13.90    9.30
   9  -5   2    0.40    7.80
  -9   5  -2    0.70   12.50
   9  -5  -2   19.80   11.20
  -9   5  -2   11.70    7.10
  -9  -5   2   18.00    6.30
   0  -6  -2  177.48   11.70
   0  -6   2  176.98   14.40
   0  -6   2  168.68   12.30
   0  -6  -2  165.78   14.00
  -1  -6  -2  675.53   33.40
   1  -6   2  736.43   33.60
   1  -6  -2  769.72   31.60
   1  -6  -2  743.13   33.90
  -1  -6   2  737.23   29.80
  -1  -6   2  742.13   34.50
  -2  -6  -2  188.08   15.20
   2  -6   2  179.48   14.40
   2  -6   2  206.28   15.40
  -2  -6  -2  197.28    9.60
   2  -6  -2  190.48   14.20
   2  -6  -2  191.28   14.60
  -2  -6   2  173.98   15.20
  -2  -6   2  182.58   12.50
  -3  -6  -2  262.37   18.50
  -3  -6  -2  271.07   10.60
   3  -6   2  258.17   18.90
  -3   6   2  271.97   16.00
  -3  -6   2  321.87   20.20
   3  -6  -2  288.47   18.40
  -3   6  -2  290.67   17.40
   3  -6  -2  273.07   17.60
  -3  -6   2  298.77   13.40
  -4  -6  -2   81.59   11.70
   4  -6   2   90.79   13.50
  -4   6   2   72.39   10.10
  -4   6   2   93.29    9.30
   4  -6  -2   98.09   13.50
   4  -6  -2   85.99   11.00
  -4  -6   2  101.59    6.60
  -4   6  -2  105.49   10.80
  -4  -6   2  104.49   14.00
   5  -6   2    9.40    6.90
  -5   6   2    3.00    3.70
  -5  -6  -2    1.40    5.10
  -5   6   2    7.30    5.50
  -5   6  -2    4.80    5.70
  -5   6  -2    6.90    5.20
  -5  -6   2    7.00    2.10
   5  -6  -2    5.60    7.30
  -5  -6   2    5.20    5.70
   6  -6   2   92.79   14.70
  -6  -6  -2  108.19   14.00
  -6   6   2  138.39   16.30
  -6  -6   2   93.99   13.40
  -6   6  -2  105.79   11.50
  -6   6  -2  107.19   15.40
   6  -6  -2  157.98   18.80
   7  -6   2   73.49   14.60
  -7   6   2   46.60    8.20
  -7  -6  -2   38.70    9.70
  -7   6   2   52.49   11.00
  -7  -6   2   49.70   10.80
   7  -6  -2   46.90   11.50
  -7   6  -2   36.90   10.00
  -7   6  -2   56.69   10.50
  -8   6   2   29.00    7.20
  -8   6   2   32.40   10.60
  -8  -6  -2   46.60   10.50
  -8   6  -2   21.30    9.40
  -8   6  -2   45.70    9.90
  -8  -6   2   33.00    9.10
   8  -6  -2   28.60   18.50
   0  -7   2    1.90    4.50
   0  -7   2   -3.20    4.60
   0  -7  -2   -2.90    3.00
   0  -7  -2    3.50    6.00
   1  -7   2  204.58   16.90
  -1  -7  -2  183.48   16.50
   1  -7   2  189.18   15.10
  -1  -7  -2  185.48   11.60
  -1  -7   2  207.68   13.30
   1  -7  -2  219.48   17.20
   1  -7  -2  209.98   14.50
  -1  -7   2  196.28   17.10
  -2  -7  -2   92.99    7.10
  -2  -7  -2  106.09   15.30
   2  -7   2   86.09   12.00
   2  -7   2   99.39   13.60
   2  -7  -2  104.39   14.20
  -2  -7   2  105.79   15.70
   2  -7  -2   95.19   11.80
  -2  -7   2   95.29    8.50
   3  -7   2   53.59   10.40
  -3  -7  -2   34.40    9.20
  -3  -7  -2   51.39    4.10
  -3  -7   2   28.80    9.10
  -3  -7   2   50.49    7.50
   3  -7  -2   47.50    9.70
  -3   7  -2   37.40    8.10
   3  -7  -2   52.29   10.20
  -4  -7  -2  119.89   15.50
  -4   7   2  116.29   11.30
   4  -7   2  125.09   16.10
  -4  -7   2  123.39    7.80
   4  -7  -2  148.69   15.00
   4  -7  -2  117.89   14.20
  -4  -7   2  146.69   17.80
  -4   7  -2  117.69   12.50
   5  -7   2  177.78   18.20
  -5   7   2  185.38   16.30
  -5   7   2  196.78   14.50
  -5  -7  -2  216.78   17.90
  -5  -7   2  165.48    7.70
  -5   7  -2  207.58   17.80
  -5  -7   2  173.38   17.20
  -5  -7   2  190.48    8.30
  -5   7  -2  185.18   15.60
   5  -7  -2  214.78   19.20
  -6   7   2   49.20   10.50
   6  -7   2   38.70   11.20
  -6   7   2   56.09    9.30
  -6  -7  -2   54.09   11.10
  -6  -7   2   57.29   11.60
  -6   7  -2   49.60   11.40
   6  -7  -2   63.39   14.00
  -6   7  -2   53.09   10.40
   7  -7   2    1.80   12.80
  -7   7   2    9.10    7.60
  -7   7   2    4.60    5.10
  -7  -7  -2    6.20    7.20
  -7  -7   2    3.50    7.30
  -7   7  -2    3.70    6.00
  -7   7  -2    6.30    7.50
   7  -7  -2   -4.70   13.20
  -8   7   2    2.50    4.90
  -8  -7  -2   10.70    7.50
  -8   7   2   -7.00    6.40
   8  -7   2    4.80    8.60
  -8   7  -2    5.70    8.20
   8  -7  -2   13.20   10.90
  -8  -7   2    0.60    6.70
  -8   7  -2   -0.60    5.40
   0  -8  -2   54.79    8.60
   0  -8  -2   43.30   10.10
   0  -8   2   50.49    9.30
   0  -8   2   42.50   10.40
   1  -8   2  148.69   14.10
  -1  -8  -2  146.79   10.90
  -1  -8  -2  139.19   17.90
   1  -8   2  187.18   17.40
   1  -8  -2  175.18   13.90
   1  -8  -2  164.78   19.80
  -1  -8   2  173.48   17.70
  -1  -8   2  148.89   12.40
   2  -8   2  129.19   17.40
   2  -8   2  148.39   14.70
  -2  -8  -2   92.49   14.30
  -2  -8  -2  123.49    9.00
  -2  -8   2  142.09   11.10
   2  -8  -2  154.98   16.00
   2  -8  -2  165.48   14.60
  -2  -8   2  157.08   19.70
  -3  -8  -2   76.59    5.70
  -3   8   2   99.79   13.30
  -3  -8  -2   99.49   15.30
   3  -8   2   88.99   14.00
   3  -8  -2   72.99   12.50
  -3  -8   2   92.49   15.90
  -3  -8   2   92.99    8.20
   3  -8  -2   73.09   11.90
  -3   8  -2   96.69   13.70
  -4   8   2   63.29   10.30
   4  -8   2   53.79   11.30
  -4  -8  -2   59.29   11.70
   4  -8  -2   69.79   12.40
  -4  -8   2   64.79    6.20
  -4   8  -2   87.69   13.30
   4  -8  -2   54.19   11.00
  -4  -8   2   73.69   13.90
  -5   8   2   21.90    8.40
  -5  -8  -2   18.30    8.80
  -5   8   2   19.90    7.20
   5  -8   2   20.10    9.80
   5  -8  -2   42.10   11.10
  -5  -8   2   33.70   10.90
  -5   8  -2   13.10    7.00
  -5   8  -2   32.40   10.30
  -6  -8  -2   20.70    9.60
  -6   8   2   31.40    8.30
  -6   8   2   28.50    9.80
  -6   8  -2   35.20    9.50
  -6   8  -2   31.90   10.30
  -6  -8   2   21.70   10.10
  -7   8   2    5.50    5.70
  -7   8   2    0.00    7.20
   7  -8   2    3.00    9.10
  -7  -8  -2   -7.70    6.10
  -7   8  -2   -7.40    5.00
  -7  -8   2    2.80    7.60
   7  -8  -2   -0.40    9.10
  -7   8  -2   -5.70    6.00
   0  -9   2    4.00    7.60
   0  -9  -2    2.50    7.10
   0  -9   2   -3.40    4.80
   0  -9  -2   -5.20    4.00
   1  -9   2   66.49   13.90
  -1  -9  -2   62.69   14.00
   1  -9   2   61.19   10.60
  -1  -9  -2   59.79    8.40
   1  -9  -2   65.79   13.90
  -1  -9   2   37.40   11.70
  -1  -9   2   66.99    9.80
   1  -9  -2   63.39   10.60
   2  -9   2   65.49   12.00
   2  -9   2   62.89   13.80
  -2  -9  -2   71.49    7.30
  -2  -9  -2   63.29   13.80
  -2  -9   2   87.69   15.40
   2  -9  -2   54.79   13.00
  -2  -9   2   84.99   10.10
   2  -9  -2   66.09   11.50
  -3  -9  -2   91.99    6.40
  -3   9   2   99.09   14.70
  -3  -9  -2   68.79   14.80
   3  -9   2   96.69   14.90
   3  -9  -2  124.29   17.50
  -3  -9   2  103.29    8.80
  -3  -9   2   94.79   16.90
  -3   9  -2   97.99   15.00
   3  -9  -2   95.29   13.80
  -4  -9  -2  145.99   18.70
   4  -9   2  132.29   17.10
  -4   9   2  144.39   14.90
  -4  -9   2  155.78   21.00
   4  -9  -2  166.88   19.60
  -4   9  -2  132.49   16.70
   4  -9  -2  161.58   17.40
  -5   9   2    2.70    6.20
   5  -9   2    6.60    8.60
  -5   9   2   20.70    8.90
  -5  -9  -2   36.20   11.80
   5  -9  -2   13.20   11.10
  -5  -9   2   27.00   11.20
  -5   9  -2    6.90    7.50
  -5   9  -2    5.10    7.40
   0 -10  -2   89.99   21.90
   0 -10   2   75.19   18.60
   0 -10  -2   98.79   11.60
   0 -10   2   92.09   11.90
  -1 -10  -2    7.40    8.60
   1 -10   2    9.70    6.80
   1 -10   2   -3.40   11.80
  -1 -10  -2    6.80    5.00
  -1 -10   2    1.60    9.20
  -1 -10   2    3.70    5.20
   1 -10  -2    9.40    6.70
  -2 -10  -2    9.60    9.60
   2 -10   2   33.60   10.00
  -2 -10   2   19.00    6.00
   2 -10  -2   32.50    9.30
  -2  10  -2   26.00    8.80
  -2 -10   2   11.10   10.00
  -3 -10  -2   11.50    3.90
  -3 -10  -2    2.30    9.10
  -3  10   2   10.50    8.00
   3 -10   2    7.50    8.00
  -3 -10   2    4.30    9.10
   3 -10  -2   27.30   18.50
  -3  10  -2   25.10    9.80
   3 -10  -2   11.20    7.90
  -4 -10  -2   52.99   13.90
  -4 -10   2   67.59   15.70
  -1   0   3    0.90    1.00
   1   0   3    0.90    0.80
   1   0   3    1.00    0.60
   1   0  -3    0.30    0.70
  -1   0  -3   -0.10    0.70
  -1   0  -3    0.30    0.70
  -2   0   3   19.70    2.70
   2   0   3   11.10    2.10
  -2   0  -3   15.00    2.50
   2   0   3   15.60    2.70
  -2   0  -3   16.00    2.80
   2   0   3   14.80    2.60
  -2   0  -3   11.40    2.20
  -2   0   3    7.70    2.30
   2   0  -3   26.50    3.20
   3   0  -3   -1.20    1.50
  -3   0  -3   -0.40    1.20
  -3   0   3   -0.40    1.60
  -3   0  -3    1.30    1.40
   3   0   3    1.10    1.70
  -3   0  -3    0.70    1.70
  -3   0   3    1.50    1.60
  -4   0  -3 1187.98   44.00
   4   0   3 1235.18   42.20
  -4   0   3 1239.88   45.70
   4   0  -3 1075.79   45.30
  -4   0  -3 1249.07   44.80
   4   0  -3 1181.58   41.00
  -5   0  -3    0.50    1.70
  -5   0   3    0.80    3.10
   5   0   3   -1.10    2.10
  -5   0  -3   -0.80    2.70
   5   0  -3   -1.60    2.30
   6   0   3  562.14   24.10
  -6   0   3  566.24   29.70
  -6   0  -3  587.14   22.00
  -6   0  -3  587.74   29.20
   6   0  -3  598.94   25.10
   7   0   3    5.00    3.90
  -7   0  -3   -1.30    2.20
   7   0  -3    4.30    3.90
  -7   0  -3   -3.10    4.10
  -7   0   3    5.50    5.50
  -8   0   3   54.99   12.10
  -8   0  -3   48.50    5.70
  -8   0  -3   58.49   12.70
   8   0   3   44.60    7.50
   8   0  -3   46.70    7.90
  -9   0  -3   -2.70    6.60
  -9   0   3    0.40    6.90
   9   0   3   -0.30    4.10
  -9   0  -3    1.40    2.60
  10   0   3  345.27   19.50
 -10   0  -3  353.46   32.60
 -10   0   3  302.87   29.20
   0   1   3    0.80    0.60
   0   1   3    0.40    0.50
   0  -1  -3    0.30    0.80
  -1   1   3 1246.28   42.40
   1  -1   3 1255.67   42.50
   1  -1   3 1267.97   43.00
   1   1  -3 1328.77   42.30
  -1   1   3 1344.87   42.00
  -1  -1  -3 1334.17   42.70
  -1  -1  -3 1332.17   43.20
  -1   1   3 1345.87   41.30
  -1   1  -3 1266.97   42.60
   1  -1  -3 1280.57   42.60
   1   1   3 1260.97   42.60
   1   1   3 1294.07   42.70
   1  -1  -3 1287.87   42.10
  -1   1  -3 1268.17   43.10
  -2  -1  -3    6.50    2.20
  -2   1   3    9.40    2.20
   2   1  -3   10.00    1.80
   2  -1   3    6.70    2.30
  -2   1   3   11.00    1.20
  -2   1   3    7.00    1.70
  -2  -1  -3    3.60    1.50
   2   1  -3    7.00    2.60
   2  -1   3    4.70    1.40
  -2   1   3    6.90    1.30
   2   1   3    4.10    1.60
   2   1   3    6.40    2.00
  -2   1  -3    7.70    2.00
   2  -1  -3   10.00    2.60
   2   1   3    9.10    1.50
  -2   1  -3    3.60    1.70
   2  -1  -3    5.80    1.40
   2  -1  -3    7.40    1.50
  -2   1  -3    4.80    2.30
   3  -1   3 1337.77   46.40
   3   1  -3 1252.87   42.60
  -3  -1  -3 1286.97   47.00
  -3  -1  -3 1316.77   44.00
  -3  -1  -3 1296.97   43.20
  -3   1   3 1299.47   45.50
  -3   1  -3 1310.17   45.20
  -3  -1   3 1339.57   49.60
   3  -1  -3 1321.37   45.80
  -3  -1   3 1301.07   43.80
   3   1   3 1327.07   43.10
  -3  -1   3 1315.07   42.60
  -3   1  -3 1327.77   46.00
   3  -1  -3 1332.07   42.10
   3  -1  -3 1285.27   44.80
   4  -1   3   11.10    3.70
  -4  -1  -3    6.60    2.30
  -4  -1  -3   10.60    2.90
  -4  -1  -3   17.10    4.70
   4   1  -3   11.90    2.00
  -4   1   3    6.60    3.00
  -4  -1   3   14.30    2.10
   4  -1  -3   12.40    4.10
   4   1   3   14.10    2.70
  -4  -1   3   13.80    5.10
  -4   1  -3    6.90    3.00
   4  -1  -3   11.70    2.40
  -5   1   3  239.78   14.80
  -5  -1  -3  235.68   11.30
  -5  -1  -3  237.18   16.10
   5  -1   3  249.48   13.70
   5   1   3  225.78   10.80
   5  -1  -3  210.78   13.10
  -5   1  -3  218.98   13.10
  -5  -1   3  234.48   16.90
   5  -1  -3  226.18   10.50
  -5   1  -3  198.28   15.90
  -6   1   3   -0.30    3.60
  -6  -1  -3    2.50    2.60
   6  -1   3    3.80    3.70
  -6  -1  -3    5.20    4.70
   6   1   3    3.80    2.80
   6  -1  -3    2.10    3.80
  -6   1  -3   -1.80    3.30
  -6   1  -3    4.20    3.70
  -6  -1   3   -2.20    4.20
  -7  -1  -3  426.46   18.10
   7  -1   3  403.86   20.80
  -7  -1  -3  430.86   26.50
  -7   1   3  391.76   24.60
  -7  -1   3  404.96   27.10
  -7   1  -3  418.16   24.90
  -7   1  -3  409.66   16.60
   7   1   3  412.96   18.40
   7  -1  -3  405.66   21.40
  -8   1   3    3.50    5.60
  -8  -1  -3    3.70    3.20
  -8  -1  -3    1.60    6.20
   8  -1   3    6.50    4.90
  -8   1  -3    1.10    2.40
  -8   1  -3    1.60    6.30
  -8  -1   3    2.40    5.80
   8  -1  -3    4.20    4.80
  -9  -1  -3  141.39   19.30
   9  -1   3  185.68   14.40
  -9  -1  -3  184.68   10.20
  -9   1   3  160.08   21.50
   9   1   3  153.28   11.30
  -9  -1   3  170.78   22.00
  -9   1  -3  129.89   18.50
   9  -1  -3  141.69   13.60
  -9   1  -3  173.18    8.50
  -9   1  -3  157.18    8.30
 -10   1   3   14.70   10.30
  10  -1   3   10.60    6.50
 -10  -1  -3    6.10    9.80
  10   1   3   19.50    5.90
  10  -1  -3    5.70    6.40
 -10   1  -3   -0.70    6.70
   0  -2  -3   12.40    2.00
   0  -2  -3   16.10    3.10
   0  -2   3   12.10    2.30
   0   2   3   11.40    1.90
   0   2   3    8.10    2.10
   0   2  -3    9.30    2.40
  -1   2   3    8.00    2.20
  -1   2   3    6.80    2.10
   1  -2   3    4.20    2.30
   1   2  -3    7.50    2.00
  -1  -2  -3    7.30    2.30
   1   2   3    9.70    2.30
   1   2   3    9.70    1.20
   1   2   3    7.30    2.70
   1  -2  -3   10.10    2.50
  -1   2  -3    3.70    1.70
  -1   2  -3    3.10    1.80
  -1  -2   3    9.60    2.50
   1  -2  -3    6.40    2.00
  -1   2  -3    9.60    2.40
  -2  -2  -3 2365.56   81.39
   2  -2   3 2240.58   77.69
  -2   2   3 2494.15   77.39
  -2   2   3 2480.65   75.89
   2   2  -3 2349.76   77.89
   2  -2   3 2371.46   80.09
  -2  -2  -3 2459.95   78.89
  -2   2  -3 2407.76   78.39
   2   2   3 2380.06   78.79
  -2   2  -3 2429.56   78.29
   2  -2  -3 2392.06   79.29
   2   2   3 2219.58   80.29
  -2  -2   3 2447.35   78.29
   2  -2  -3 2477.35   77.49
  -3   2   3   -3.90    1.10
  -3   2   3    1.00    1.10
   3   2  -3    2.10    1.60
   3  -2   3    1.20    2.60
  -3  -2  -3    1.10    1.80
  -3   2   3    0.60    1.60
  -3   2  -3    1.20    2.20
   3   2   3    0.50    0.60
   3  -2  -3    4.60    3.00
  -3  -2   3   -2.30    1.20
  -3   2  -3   -1.10    1.40
   3  -2  -3    2.20    1.40
  -4   2   3  271.57   11.30
  -4  -2  -3  275.37   13.50
   4   2  -3  257.37   12.20
   4  -2   3  266.47   15.70
  -4   2   3  269.77   11.30
  -4   2   3  259.47   14.10
  -4  -2  -3  304.67   17.90
  -4  -2  -3  271.07   10.60
  -4   2  -3  283.17   13.90
   4  -2  -3  256.97   14.90
   4   2   3  285.57   10.20
  -4   2  -3  273.47   14.90
  -4  -2   3  262.37   12.40
   4  -2  -3  265.67   11.40
  -4  -2   3  305.07   13.30
   5   2  -3    1.70    2.00
  -5   2   3    0.70    2.50
  -5   2   3    2.40    1.90
  -5   2   3    1.00    1.30
   5  -2   3    0.80    3.30
  -5  -2  -3    1.00    2.00
  -5  -2  -3    2.40    4.30
  -5   2  -3    3.70    3.20
   5   2   3    2.60    1.60
   5  -2  -3    2.10    1.70
  -5  -2   3    1.80    4.00
  -5  -2   3    0.80    1.80
  -5   2  -3    3.20    3.60
   6  -2   3  259.87   16.60
  -6   2   3  247.08   17.00
  -6  -2  -3  246.18   19.60
  -6  -2  -3  298.47   14.50
  -6   2  -3  257.77   15.60
   6   2   3  280.77   12.00
  -6  -2   3  278.87   12.40
   6  -2  -3  257.77   16.70
  -6  -2   3  248.58   20.50
  -6   2  -3  300.57   18.60
  -7  -2  -3    5.00    3.60
  -7   2   3    7.40    5.30
   7  -2   3    3.40    4.80
  -7  -2  -3   12.40    7.50
  -7  -2   3   10.60    7.30
  -7   2  -3   -1.00    3.90
   7  -2  -3    5.50    5.30
  -7   2  -3    8.10    4.90
   7   2   3    6.80    4.90
  -8   2   3  421.96   27.90
  -8  -2  -3  485.45   32.10
  -8  -2  -3  465.65   20.90
   8  -2   3  488.35   25.10
  -8   2  -3  477.55   28.80
  -8  -2   3  509.55   33.40
   8  -2  -3  419.86   24.70
  -9   2   3   -1.20    7.10
  -9  -2  -3   -0.10    7.00
   9  -2   3    2.20    5.70
  -9  -2  -3    0.20    3.70
  -9  -2   3   -1.10    8.10
   9  -2  -3    2.20    5.90
  -9   2  -3    3.50    3.10
  -9   2  -3   -4.10    2.10
  -9   2  -3   -1.10    6.30
 -10  -2  -3   26.00   12.80
  10  -2   3   54.59   10.50
 -10   2   3   34.00   12.70
 -10   2  -3   31.80   12.80
 -10  -2   3   52.79   16.10
  10  -2  -3   34.60    8.90
   0  -3   3    0.10    1.90
   0  -3   3    2.50    2.10
   0   3   3    0.40    1.30
   0  -3  -3    0.60    1.50
   0  -3  -3   -0.40    1.40
   1  -3   3 1311.17   45.90
  -1  -3  -3 1343.17   41.90
  -1  -3  -3 1289.27   46.00
   1  -3  -3 1204.38   44.80
  -1  -3   3 1272.17   45.70
   1  -3  -3 1245.08   45.30
   1   3   3 1314.97   42.20
  -2  -3  -3    0.80    2.50
   2  -3   3    2.40    2.80
   2  -3  -3   -0.90    1.50
  -2   3  -3    0.70    1.70
   2  -3  -3    2.00    2.80
  -2  -3   3   -2.70    1.50
  -3   3   3   75.99    6.30
  -3   3   3   70.29    6.20
  -3  -3  -3   68.29    6.90
   3  -3   3   80.59    9.30
  -3   3   3   77.89    5.10
   3  -3  -3   72.79    5.90
  -3   3  -3   66.79    6.30
  -3  -3   3   66.29    6.60
   3  -3  -3   84.09    8.20
   4  -3   3    0.20    3.70
  -4  -3  -3    2.80    3.80
  -4   3   3    3.60    1.90
  -4   3   3    2.50    2.70
  -4  -3  -3    3.60    2.90
  -4   3   3    2.60    1.90
   4  -3  -3    0.50    1.80
  -4   3  -3    2.80    3.30
   4  -3  -3    3.80    3.80
  -4   3  -3    3.40    2.80
  -4  -3   3    6.10    3.00
  -4  -3   3    2.60    1.70
  -5   3   3 1330.97   44.50
   5  -3   3 1266.77   50.59
  -5  -3  -3 1360.96   47.70
  -5   3   3 1214.38   44.50
  -5   3   3 1291.57   48.80
  -5  -3  -3 1305.87   54.69
  -5  -3   3 1248.48   46.90
  -5   3  -3 1289.97   47.40
   5  -3  -3 1274.87   49.99
  -5   3  -3 1301.67   49.99
  -6   3   3    0.90    2.30
  -6  -3  -3    2.30    4.30
  -6   3   3    0.20    2.10
  -6  -3  -3    5.30    3.70
   6  -3   3    4.60    5.10
  -6  -3  -3    1.20    1.60
  -6   3   3    1.40    3.60
  -6   3  -3    0.00    3.90
   6  -3  -3    3.60    5.10
  -6   3  -3    2.90    3.70
  -6  -3   3   -2.10    3.20
  -7  -3  -3   63.39    5.00
  -7  -3  -3   86.69   15.50
  -7  -3  -3   78.99    8.30
  -7   3   3   63.09   10.50
   7  -3   3   86.19   12.00
   7  -3  -3   74.09   11.40
  -7   3  -3   58.69   10.20
  -7  -3   3   79.19    7.10
  -7   3  -3   79.79   11.30
  -8  -3  -3    1.70    7.20
  -8   3   3    4.00    6.00
  -8  -3  -3    8.40    4.60
   8  -3   3   -0.10    5.80
  -8   3  -3   -1.60    5.40
   8  -3  -3    5.50    6.30
  -8   3  -3    1.20    4.40
  -9  -3  -3  173.28   24.40
   9  -3   3  194.88   17.10
  -9  -3  -3  208.78   13.50
  -9   3   3  203.18   20.90
   9  -3  -3  202.08   18.10
  -9   3  -3  157.58   19.60
 -10  -3  -3    4.30    4.60
  10  -3   3   -6.50    6.20
 -10  -3  -3   13.10   11.10
 -10   3  -3   -8.00    7.40
  10  -3  -3    0.50   11.00
   0   4   3 1132.09   42.20
   0  -4  -3 1126.29   43.30
   0  -4   3 1168.18   41.90
   0  -4  -3 1150.68   40.70
   0  -4   3 1198.48   43.70
  -1  -4  -3    8.90    2.30
   1  -4   3    4.40    2.60
   1  -4   3   11.20    4.20
  -1  -4  -3    4.90    3.00
  -1  -4   3    8.60    2.90
  -1  -4   3    8.80    4.30
   1  -4  -3    5.20    3.40
   1   4   3    6.60    2.10
  -2  -4  -3  261.47   15.20
   2  -4   3  275.97   16.10
   2  -4  -3  276.27   14.60
  -2  -4   3  286.07   12.20
   2  -4  -3  256.67   15.00
  -2   4  -3  281.47   14.70
  -2  -4   3  268.97   15.50
   3  -4   3    7.50    4.60
  -3   4   3    2.60    2.80
  -3  -4  -3    2.60    3.30
  -3   4   3    2.60    2.20
  -3   4  -3    4.10    3.10
  -3  -4   3    0.60    2.90
   3  -4  -3    6.90    3.30
   3  -4  -3    3.30    3.80
  -4   4   3  657.73   28.00
   4  -4   3  645.34   31.10
  -4  -4  -3  685.73   29.00
  -4   4   3  661.73   25.20
   4  -4  -3  684.93   26.70
  -4   4  -3  683.53   29.70
  -4   4  -3  627.34   27.50
  -4  -4   3  597.34   28.10
   4  -4  -3  677.53   30.80
  -5   4   3    9.90    4.70
   5  -4   3    3.90    5.20
  -5  -4  -3   10.30    4.70
  -5   4   3    4.00    2.80
   5  -4  -3    1.80    4.80
  -5   4  -3    9.30    4.40
  -5   4  -3    3.00    4.00
  -5  -4   3   11.90    5.00
  -6   4   3  217.78   16.10
   6  -4   3  251.77   18.30
  -6  -4  -3  220.68   14.90
  -6  -4   3  219.28   14.40
  -6   4  -3  233.58   17.40
   6  -4  -3  273.87   18.80
  -6   4  -3  220.88   14.90
  -7  -4  -3   10.10    5.50
  -7   4   3    6.90    3.50
   7  -4   3   15.70    6.90
  -7   4   3    6.70    5.60
  -7   4  -3    0.90    5.70
  -7  -4   3    2.30    3.80
  -7   4  -3    2.50    4.80
   7  -4  -3    8.80    6.80
   8  -4   3  180.48   17.30
  -8   4   3  172.98   17.50
  -8  -4  -3  184.08   13.80
  -8  -4   3  171.18   12.20
  -8   4  -3  167.08   14.50
   8  -4  -3  194.08   18.00
  -8   4  -3  189.28   18.90
  -9   4   3    2.70    7.50
  -9  -4  -3   10.60    5.40
   9  -4   3   10.80    7.70
   9  -4  -3   -0.90    7.10
  -9   4  -3    7.20    8.30
  -9   4  -3    3.10    5.80
   0  -5   3    3.00    3.40
   0  -5   3    3.30    3.10
   0  -5  -3    0.40    2.70
   1  -5   3  259.27   15.30
  -1  -5  -3  208.38   17.30
   1  -5   3  257.87   15.60
  -1  -5  -3  261.87   11.90
   1  -5  -3  239.18   14.00
   1   5   3  247.18   11.60
  -1  -5   3  223.48   15.40
  -1  -5   3  240.28   13.00
   1  -5  -3  262.27   15.70
  -2  -5  -3    2.00    1.70
  -2  -5  -3    3.50    3.60
   2  -5   3    2.20    5.90
   2  -5  -3   -0.30    3.30
  -2  -5   3   -0.10    3.80
   2  -5  -3    3.20    3.90
  -2  -5   3    1.70    2.40
  -2   5  -3   -3.80    2.20
  -3  -5  -3 1360.06   51.49
   3  -5   3 1335.97   52.79
  -3   5   3 1349.07   47.40
   3  -5  -3 1359.86   49.70
  -3  -5   3 1299.97   44.80
  -3   5  -3 1330.67   49.60
  -3  -5   3 1135.79   54.39
   3  -5  -3 1340.77   51.59
   4  -5   3    7.40    5.80
  -4   5   3    8.10    3.90
  -4  -5  -3    6.70    4.50
  -4  -5   3    4.90    4.90
   4  -5  -3   17.50    5.20
  -4   5  -3    5.80    4.10
  -4  -5   3    5.90    2.40
   4  -5  -3    8.10    6.10
   5  -5   3   21.50    7.80
  -5   5   3   15.20    5.50
  -5   5   3   10.50    4.30
  -5  -5  -3    7.10    5.30
  -5   5  -3   12.50    5.10
  -5   5  -3    5.30    4.30
  -5  -5   3    5.30    2.50
   5  -5  -3    6.40    6.50
  -5  -5   3    5.70    4.80
  -6  -5  -3    2.40    4.80
   6  -5   3   -3.90    5.10
  -6   5   3   -2.70    2.80
  -6   5   3    0.80    4.90
  -6  -5   3   -0.50    4.20
  -6   5  -3   -1.50    3.80
  -6   5  -3   -2.90    4.00
   6  -5  -3   -1.20    5.60
   7  -5   3  629.64   33.30
  -7  -5  -3  608.14   29.50
  -7   5   3  567.84   25.50
  -7   5   3  632.34   32.50
   7  -5  -3  623.34   33.80
  -7  -5   3  590.84   29.30
  -7   5  -3  564.94   28.80
  -7   5  -3  619.54   33.70
  -8   5   3    1.80    4.40
   8  -5   3    6.80    8.20
  -8   5   3   -4.60    5.60
  -8  -5  -3    7.40    5.60
  -8   5  -3   -2.70    4.70
   8  -5  -3   -2.80    7.30
  -8   5  -3    4.80    6.60
  -8  -5   3   -2.60    4.10
  -9  -5  -3   89.19   12.10
  -9   5   3  111.99   17.50
   9  -5   3   85.59   15.10
   9  -5  -3   99.29   16.70
  -9   5  -3   95.89   14.60
  -9   5  -3   52.39   13.90
   0  -6   3  569.74   26.60
   0  -6   3  628.04   30.00
   0  -6  -3  610.34   25.60
   0  -6  -3  606.04   29.60
  -1  -6  -3    2.50    2.80
   1  -6   3    6.50    4.50
   1  -6   3    1.90    4.10
  -1  -6  -3   -1.70    4.00
  -1  -6   3    7.20    4.90
  -1  -6   3    8.30    4.00
   1  -6  -3    1.30    4.40
   1  -6  -3   -0.40    3.40
  -2  -6  -3  263.97   11.80
   2  -6   3  272.17   18.10
  -2  -6  -3  267.77   18.40
   2  -6   3  246.48   17.50
  -2  -6   3  295.77   14.50
  -2  -6   3  281.37   18.90
   2  -6  -3  249.68   16.70
  -2   6  -3  283.97   17.40
   2  -6  -3  304.17   18.30
  -3  -6  -3    1.40    4.70
   3  -6   3    7.20    5.90
  -3  -6  -3    3.60    1.10
  -3  -6   3    6.00    3.10
  -3  -6   3    2.30    4.80
  -3   6  -3    2.90    4.20
   3  -6  -3    5.70    5.40
   3  -6  -3    2.90    4.40
   4  -6   3  204.28   17.70
  -4   6   3  235.68   15.90
  -4   6   3  231.68   14.00
  -4  -6  -3  237.48   17.30
  -4   6  -3  233.38   15.80
   4  -6  -3  216.08   15.40
  -4  -6   3  218.38   17.40
   4  -6  -3  235.28   18.10
  -4  -6   3  230.78   11.20
  -5   6   3    1.00    3.50
   5  -6   3    0.70    6.30
  -5   6   3    0.90    4.20
  -5  -6  -3    1.80    5.00
  -5   6  -3    5.80    5.70
  -5  -6   3   -3.10    4.10
  -5   6  -3   -4.90    3.70
   5  -6  -3    2.00    6.10
  -5  -6   3    1.30    2.20
  -5  -6   3    4.50    2.40
   6  -6   3  367.46   25.30
  -6  -6  -3  373.56   22.80
  -6   6   3  331.67   22.40
  -6   6   3  373.76   18.80
  -6   6  -3  365.46   24.60
  -6   6  -3  385.36   22.00
  -6  -6   3  391.86   23.50
   6  -6  -3  387.76   25.60
  -6  -6   3  358.66   14.20
  -6  -6   3  342.87   13.80
  -7   6   3    9.70    7.00
  -7  -6  -3   13.80    7.30
   7  -6   3    1.10    6.60
  -7   6   3   10.40    4.80
  -7  -6   3    4.40    6.10
  -7   6  -3    0.50    6.60
  -7  -6   3    8.40    2.00
  -7   6  -3    8.20    6.20
   7  -6  -3   15.70    9.80
  -8   6   3   66.89   10.00
  -8  -6  -3   72.59   12.50
  -8   6   3   51.29   12.40
   8  -6  -3   88.59   18.00
  -8   6  -3   68.79   12.60
  -8  -6   3   84.09   12.30
  -8   6  -3   68.99   14.60
   0  -7   3    2.20    4.50
   0  -7  -3   -0.40    3.50
   0  -7  -3    1.10    4.80
   0  -7   3   -1.30    4.60
  -1  -7  -3  445.76   25.70
   1  -7   3  422.66   23.30
  -1  -7  -3  427.36   19.40
   1  -7   3  456.85   26.00
   1  -7  -3  439.16   22.20
  -1  -7   3  440.06   26.20
  -1  -7   3  425.06   21.10
   1  -7  -3  405.26   24.90
   2  -7   3    0.20    4.20
  -2  -7  -3    7.60    3.10
  -2  -7  -3    8.20    5.70
   2  -7   3   14.80    7.10
   2  -7  -3    1.20    5.30
  -2  -7   3    8.60    4.20
   2  -7  -3    3.40    5.00
  -2  -7   3   -0.30    5.60
  -3  -7  -3   83.09    4.50
  -3  -7  -3   91.39   13.80
   3  -7   3   86.79   13.30
  -3   7  -3   55.79    9.40
   3  -7  -3   94.29   12.80
  -3  -7   3   74.09    7.30
  -3  -7   3   67.19   11.70
   3  -7  -3   75.69   11.10
   4  -7   3   -3.30    6.50
  -4  -7  -3   11.30    6.70
  -4   7   3    6.00    4.90
   4  -7  -3   -8.70    4.90
  -4  -7   3    9.60    3.50
  -4   7  -3    5.80    5.40
   4  -7  -3    3.40    5.00
  -4  -7   3    2.40    5.80
  -5   7   3  540.95   29.50
  -5  -7  -3  588.14   31.20
  -5   7   3  568.04   26.60
   5  -7   3  542.55   31.70
  -5   7  -3  614.34   29.70
  -5   7  -3  599.74   31.90
   5  -7  -3  634.24   33.10
  -5  -7   3  510.15   20.40
  -5  -7   3  559.44   21.10
  -5  -7   3  564.14   31.70
   6  -7   3   -1.50    7.10
  -6   7   3    3.50    6.10
  -6   7   3    1.70    4.50
  -6  -7  -3    1.20    5.90
  -6   7  -3    7.90    6.50
  -6   7  -3    1.90    6.90
   6  -7  -3    6.80    8.60
  -6  -7   3    4.50    7.10
  -7  -7  -3   47.00   11.00
  -7   7   3   48.30    8.40
  -7   7   3   27.30    9.90
  -7   7  -3   23.80    8.60
  -7   7  -3   31.20   10.80
  -7  -7   3   31.70   10.20
   8  -7   3    1.40    8.60
  -8   7   3   -1.30    4.80
  -8   7   3    1.40    6.90
  -8  -7  -3   -1.90    6.00
   8  -7  -3    2.00    9.60
  -8   7  -3   -0.50    7.40
  -8   7  -3    4.90    6.30
  -8  -7   3    4.40    6.50
   0  -8   3   49.40    9.00
   0  -8  -3   34.50    9.80
   0  -8  -3   38.10    7.10
   0  -8   3   38.90   10.60
   1  -8   3    4.00    5.40
  -1  -8  -3   -4.50    5.00
  -1  -8  -3    5.30    4.00
   1  -8   3    2.90    5.20
  -1  -8   3    1.00    6.50
  -1  -8   3   -6.50    3.60
   1  -8  -3    1.70    6.10
   1  -8  -3    3.80    5.50
  -2  -8  -3  471.45   19.80
  -2  -8  -3  496.05   29.50
   2  -8   3  449.76   26.70
   2  -8  -3  476.45   28.60
  -2   8  -3  446.56   26.90
  -2  -8   3  479.95   30.10
   2  -8  -3  554.24   27.20
  -3  -8  -3    3.90    2.10
  -3  -8  -3    5.00    7.10
   3  -8   3    8.50    8.20
   3  -8  -3    2.30    6.50
  -3  -8   3    5.80    7.20
  -3  -8   3   -0.10    3.50
  -3   8  -3   -6.30    4.10
   3  -8  -3    2.90    6.30
   4  -8   3  186.48   17.80
  -4  -8  -3  186.48   18.40
  -4   8   3  190.58   15.20
   4  -8  -3  182.68   17.90
  -4  -8   3  176.38   18.80
  -4  -8   3  184.78   10.80
   4  -8  -3  173.48   16.50
  -4   8  -3  173.78   16.40
   5  -8   3    4.40    7.40
  -5   8   3   -5.20    4.40
  -5  -8  -3   -2.80    5.70
  -5   8   3   -3.50    4.30
  -5  -8   3   -1.80    6.50
  -5   8  -3   -9.20    4.70
   5  -8  -3    2.10    7.90
  -5  -8   3    3.80    2.50
  -5   8  -3   -6.30    5.60
  -6  -8  -3   72.89   14.30
  -6   8   3   87.79   14.60
   6  -8   3   55.79   15.20
  -6   8   3   73.69   11.50
  -6   8  -3   77.29   13.10
  -6   8  -3   64.29   12.30
  -6  -8   3   93.89   15.70
   7  -8   3    1.90    8.30
  -7  -8  -3    3.60    7.50
  -7   8   3    7.00    7.50
  -7   8   3   -3.60    5.40
  -7   8  -3    8.20    7.60
  -7   8  -3   -5.70    5.30
   7  -8  -3   -0.80    9.70
  -7  -8   3    0.40    7.60
   0  -9  -3   -0.80    4.50
   0  -9  -3    3.90    6.70
   0  -9   3    0.80    5.50
   0  -9   3   -3.00    6.30
  -1  -9  -3  187.08   12.40
   1  -9   3  179.58   19.70
   1  -9   3  175.28   15.90
  -1  -9  -3  187.38   19.30
  -1  -9   3  179.88   14.40
  -1  -9   3  184.88   19.80
   1  -9  -3  203.18   15.50
   1  -9  -3  194.48   19.70
   2  -9   3    1.00    6.40
  -2  -9  -3    3.60    3.50
  -2  -9  -3    2.00    7.40
  -2   9  -3    5.20    7.20
  -2  -9   3    3.90    7.40
  -2  -9   3   13.70    5.50
   2  -9  -3    0.70    7.20
   2  -9  -3   -2.50    5.60
  -3  -9  -3  189.38    9.10
   3  -9   3  200.18   18.50
  -3  -9  -3  204.68   20.70
  -3   9   3  192.68   16.90
   3  -9  -3  234.28   18.80
  -3  -9   3  232.78   26.00
  -3  -9   3  209.98   14.40
   3  -9  -3  203.58   19.50
  -3   9  -3  216.58   19.00
  -4   9   3    0.40    5.90
   4  -9   3    7.00    8.30
  -4  -9  -3    9.90    8.50
   4  -9  -3   13.00    9.00
   4  -9  -3   11.70    7.80
  -4   9  -3    5.60    7.00
  -4  -9   3    0.10    3.50
  -4  -9   3   13.80    9.30
  -5  -9  -3   74.39   19.10
  -5   9   3   92.19   13.30
  -5   9   3   82.99   14.40
   5  -9   3   83.39   15.00
   5  -9  -3   61.59   16.70
  -5   9  -3   81.49   13.60
  -5  -9   3   91.59   16.30
  -5  -9   3   70.59    4.70
   0 -10   3  322.27   21.20
   0 -10   3  369.26   29.40
   0 -10  -3  327.57   31.40
   0 -10  -3  372.16   20.40
  -1 -10  -3    7.00    5.10
   1 -10   3    9.20    6.90
  -1 -10  -3   -5.60    7.70
  -1 -10   3    7.90    6.10
   1 -10  -3   13.20    7.40
  -1 -10   3    6.80    8.60
  -2 -10  -3   32.30    5.90
   2 -10   3   55.99   11.50
  -2 -10  -3   52.79   12.40
  -2 -10   3   51.99   14.60
  -2  10  -3   45.70   12.60
  -2 -10   3   49.90    8.20
   2 -10  -3   53.89   11.00
   3 -10   3    0.30    7.20
  -3  10   3    7.60    7.50
  -3 -10  -3   -5.00    8.20
   3 -10  -3    0.80    7.60
  -3 -10   3    5.40    4.40
  -3  10  -3    2.30    7.40
  -3 -10   3   -3.80    8.70
   3 -10  -3   19.10   13.70
   0   0   4 4878.81  152.28
  -1   0  -4   -0.70    0.60
   1   0   4   -0.50    0.90
   1   0  -4   -0.10    0.50
   1   0  -4    1.20    1.10
  -1   0  -4    0.70    1.10
   2   0  -4  312.77   14.50
  -2   0   4  286.17   12.30
  -2   0  -4  330.07   13.60
   2   0   4  306.47   12.80
  -2   0   4  314.57   14.30
   2   0   4  299.97   13.10
  -2   0  -4  300.87   12.90
   2   0   4  307.67   12.60
   3   0   4    1.40    1.90
  -3   0  -4   -2.10    1.50
  -3   0   4   -2.20    1.40
  -3   0  -4    0.10    1.40
  -3   0  -4    0.30    1.70
   3   0  -4   -1.20    1.60
   4   0   4 1935.31   65.09
   4   0  -4 1857.81   63.29
  -4   0  -4 1994.10   67.39
   4   0  -4 1982.40   65.09
  -4   0  -4 1925.91   66.79
  -4   0   4 1858.31   68.29
   5   0   4    3.40    2.50
  -5   0   4    0.80    2.70
   5   0  -4   -0.10    1.60
  -5   0  -4   -1.40    2.80
   5   0  -4    0.70    2.70
  -5   0  -4    0.80    1.90
  -6   0  -4 1421.26   56.39
   6   0   4 1404.26   50.59
   6   0  -4 1455.55   52.19
  -6   0   4 1427.36   57.79
  -6   0  -4 1439.46   48.80
  -7   0   4   -3.20    4.50
   7   0  -4    2.30    4.10
  -7   0  -4   -0.10    2.80
  -7   0  -4    0.00    4.70
   7   0   4   -2.00    3.10
  -8   0   4  139.09   18.40
  -8   0  -4  153.28   16.80
   8   0   4  110.69   10.20
   9   0   4    0.60    4.10
  -9   0  -4   -3.60    6.80
  -9   0   4    1.60    7.40
  -9   0  -4    2.70    2.90
  10   0   4  673.83   31.00
 -10   0   4  724.13   44.80
 -10   0  -4  758.82   44.70
   0   1   4    1.00    1.00
   0   1   4    0.00    0.70
   0   1   4    0.50    0.40
   0  -1  -4    0.20    0.80
   0   1  -4   -0.10    0.70
  -1  -1  -4 1088.79   35.50
  -1   1   4  992.80   35.00
   1  -1   4  988.00   35.30
  -1   1   4 1116.49   34.70
  -1  -1  -4 1078.69   35.30
  -1   1   4 1043.30   33.70
  -1   1   4 1042.50   33.50
   1   1   4 1034.70   34.80
  -1   1  -4 1057.49   35.60
   1   1   4  989.90   36.10
   1  -1  -4 1088.19   34.90
   1  -1  -4 1051.99   35.40
   1  -1  -4 1071.99   33.50
   2  -1   4   20.50    2.90
   2  -1   4   18.70    3.60
  -2  -1  -4   20.00    2.80
  -2   1   4   19.70    1.90
  -2   1   4   19.90    2.80
  -2  -1  -4   24.10    3.90
  -2   1   4   16.60    2.80
   2   1  -4   22.00    2.60
   2   1  -4   18.70    4.00
   2  -1  -4   23.40    2.90
  -2   1  -4   11.10    2.30
   2   1   4   23.90    3.60
   2   1   4   14.20    3.20
   2  -1  -4   21.10    2.60
   2  -1  -4   24.10    3.50
  -2   1  -4   22.30    3.70
   2   1   4   17.40    2.50
  -2   1  -4   18.30    3.50
  -3  -1  -4 2090.09   67.09
  -3  -1  -4 2170.68   68.59
  -3  -1  -4 2103.19   71.29
   3   1  -4 2080.89   66.79
   3  -1   4 2005.50   70.39
  -3   1   4 2107.49   69.99
   3  -1  -4 2143.89   70.19
   3   1   4 2160.18   67.49
   3  -1  -4 1984.10   68.69
  -3   1  -4 2141.39   73.49
   3  -1  -4 2115.09   65.79
  -3  -1   4 2044.10   73.59
  -3   1  -4 2128.39   69.89
   3  -1  -4 2100.19   65.59
  -3  -1   4 1975.20   68.09
  -4   1   4   46.60    6.40
  -4  -1  -4   53.39    4.70
   4  -1   4   58.79    7.20
  -4  -1  -4   52.59    4.90
   4   1  -4   65.89    3.80
  -4  -1  -4   76.59    9.40
   4   1   4   51.39    4.40
   4  -1  -4   65.09    6.60
   4  -1  -4   54.09    3.60
  -4   1  -4   61.69    6.70
  -4  -1   4   56.99    8.40
  -4   1  -4   62.89    6.60
   5  -1   4  511.35   22.40
  -5   1   4  486.45   23.60
  -5  -1  -4  475.05   19.40
  -5   1  -4  447.16   21.70
  -5  -1   4  524.55   27.20
   5  -1  -4  481.55   22.00
   5   1   4  450.45   18.70
   5  -1  -4  486.25   18.10
  -5   1  -4  453.55   26.00
  -6  -1  -4   33.90    6.10
  -6  -1  -4   24.50    7.20
   6  -1   4   43.80    7.30
  -6   1   4   48.00    9.10
  -6   1  -4   22.60    6.20
   6   1   4   34.80    5.20
  -6  -1   4   28.40    7.30
   6  -1  -4   29.80    6.50
  -6   1  -4   29.60    7.80
  -7  -1  -4  908.01   33.90
  -7   1   4  913.81   42.20
   7  -1   4  831.02   36.20
  -7  -1  -4  906.71   43.10
  -7  -1   4  913.71   45.00
   7   1   4  885.31   33.70
   7  -1  -4  920.81   37.80
  -7   1  -4  942.21   41.90
  -7   1  -4  940.51   33.30
  -8   1   4    3.30    6.50
  -8  -1  -4   17.70    4.50
   8  -1   4   17.30    6.30
  -8  -1  -4   14.50    7.70
  -8   1  -4   23.70    5.30
   8   1   4   10.30    5.10
  -8  -1   4   20.20   10.10
  -8   1  -4   13.20    6.80
   8  -1  -4   14.90    6.20
   9  -1   4  367.96   21.10
  -9  -1  -4  339.37   28.60
  -9  -1  -4  407.26   17.80
  -9   1   4  382.26   28.60
   9  -1  -4  375.06   22.20
  -9   1  -4  389.46   16.30
   9   1   4  374.06   18.60
  -9   1  -4  396.36   28.80
  -9  -1   4  379.06   30.60
 -10  -1  -4   -1.90    3.50
  10  -1   4    1.40    5.60
 -10   1   4    4.90    9.00
 -10  -1  -4    1.00    7.60
  10   1   4   10.50    4.90
 -10   1  -4   -0.40    8.30
   0   2   4  302.47   13.70
   0   2   4  309.57   12.10
   0   2  -4  326.87   13.70
   0  -2  -4  334.27   12.50
   0  -2  -4  318.97   13.90
  -1   2   4   20.80    3.20
   1  -2   4   19.70    3.50
  -1   2   4   17.90    3.00
  -1  -2  -4   15.70    2.90
   1   2  -4   31.10    4.10
   1   2   4   22.10    3.80
   1   2   4   19.10    1.70
   1   2   4   22.10    3.60
  -1   2  -4   26.20    3.90
   1  -2  -4   22.00    3.50
   1  -2  -4   21.10    3.40
  -2  -2  -4 3363.86  107.99
  -2   2   4 3224.88  103.29
   2  -2   4 3217.18  106.49
  -2  -2  -4 3283.47  105.39
  -2   2   4 3400.46  104.29
   2   2  -4 3207.08  104.39
   2  -2  -4 3242.98  105.79
   2  -2  -4 3252.47  103.99
  -2  -2   4 3356.66  104.79
   2   2   4 2951.20  105.99
  -2   2  -4 3314.17  104.99
   2   2   4 3154.98  100.89
  -3   2   4   16.50    3.20
   3   2  -4   17.10    3.00
   3  -2   4   18.20    4.80
  -3   2   4   14.10    2.50
  -3   2   4   24.30    2.90
  -3  -2  -4    9.60    2.90
   3  -2  -4   15.40    4.00
  -3  -2   4   16.60    3.10
  -3   2  -4   11.80    3.30
   3   2   4   17.90    1.40
   3  -2  -4   19.40    3.00
  -3   2  -4   15.90    4.40
  -4   2   4  454.85   19.60
   4   2  -4  393.66   16.70
   4  -2   4  381.96   20.20
  -4   2   4  440.16   15.60
  -4   2   4  407.26   15.40
  -4  -2  -4  415.26   22.10
  -4   2  -4  426.26   19.00
  -4  -2   4  429.16   17.10
   4  -2  -4  430.76   15.50
  -4   2  -4  430.96   20.10
   4  -2  -4  400.16   20.10
   4   2   4  413.06   14.70
  -5   2   4    2.90    3.30
  -5  -2  -4   -0.60    1.80
   5   2  -4    1.60    2.00
  -5  -2  -4   -1.10    3.70
   5  -2   4    4.70    3.80
  -5  -2  -4   -1.00    2.30
  -5   2  -4    5.30    4.00
   5  -2  -4    2.00    3.80
  -5  -2   4    0.60    1.90
   5  -2  -4   -0.40    1.40
   5   2   4    2.20    1.60
  -5  -2   4   10.50    5.50
  -5   2  -4    4.40    3.20
  -6   2   4  608.44   29.10
   6   2  -4  589.64   21.80
  -6  -2  -4  596.14   22.60
  -6  -2  -4  571.84   31.60
   6  -2   4  620.44   28.10
  -6  -2  -4  616.14   25.10
   6   2   4  613.84   22.10
   6  -2  -4  558.44   27.60
   6  -2  -4  561.84   21.80
  -6  -2   4  637.14   33.90
  -6   2  -4  609.44   29.40
   7  -2   4    8.10    5.10
  -7  -2  -4   13.00    7.50
  -7   2   4    0.70    4.50
  -7  -2  -4    6.40    3.70
  -7  -2   4    3.20    5.70
   7   2   4    7.00    4.10
  -7   2  -4    6.00    5.80
  -7   2  -4   -2.50    3.90
   7  -2  -4    4.40    5.10
  -8  -2  -4 1003.40   51.29
  -8  -2  -4 1112.59   39.90
  -8   2   4 1031.70   48.40
   8  -2   4 1099.59   44.10
  -8   2  -4 1016.10   48.00
   8  -2  -4  946.71   43.40
  -8  -2   4 1111.69   53.69
   8   2   4 1030.20   37.50
  -9  -2  -4    5.40    3.80
  -9  -2  -4   -2.40    7.00
  -9   2   4    4.90    6.90
   9  -2   4    1.70    5.30
   9  -2  -4    0.20    5.40
  -9  -2   4    1.20    7.40
  -9   2  -4   -7.00    4.50
  -9   2  -4   -1.90    3.00
  10  -2   4   99.79   13.20
 -10  -2  -4   92.59    8.70
 -10  -2  -4   81.29   18.20
 -10   2   4   65.49   15.60
  10  -2  -4   75.59   12.70
 -10  -2   4   99.49   20.30
 -10   2  -4   87.79   17.20
   0  -3  -4    0.70    1.80
   0  -3   4    1.10    1.90
   0  -3  -4    2.60    1.70
   0   3   4    1.90    1.30
  -1  -3  -4 2142.29   65.79
   1  -3   4 2037.80   69.79
   1  -3  -4 1920.91   69.19
   1   3   4 1988.60   70.39
   1   3   4 2231.78   66.39
  -1  -3   4 2073.59   69.89
  -1   3  -4 2095.79   69.69
   1  -3  -4 1970.50   68.69
  -2  -3  -4   12.60    3.60
   2  -3   4   16.70    4.40
  -2  -3   4   12.20    3.30
   2  -3  -4   16.50    4.30
  -2   3  -4   14.30    3.30
   2  -3  -4   11.70    3.30
  -3  -3  -4   86.89    7.70
  -3   3   4   86.89    7.90
  -3   3   4   87.49    6.70
  -3   3   4   94.49    5.40
   3  -3   4   71.99    8.90
  -3   3  -4   94.39    7.50
   3  -3  -4  101.09    6.80
   3  -3  -4   96.59    8.50
  -3  -3   4   95.89    7.60
   4  -3   4   21.80    6.00
  -4   3   4   22.90    4.90
  -4   3   4   18.30    3.90
  -4  -3  -4   18.40    4.60
  -4   3   4   25.60    3.50
  -4  -3  -4   12.50    4.80
  -4   3  -4   28.50    5.60
   4  -3  -4   18.50    3.60
   4  -3  -4   18.30    6.20
  -4  -3   4   17.00    4.20
  -4   3  -4   23.60    5.50
  -5   3   4 2639.84   89.89
   5  -3   4 2606.14   92.49
  -5   3   4 2680.83   85.29
  -5  -3  -4 2583.54   96.09
  -5   3   4 2572.34   84.39
  -5  -3  -4 2548.05   88.29
   5  -3  -4 2505.45   91.19
  -5   3  -4 2685.33   89.09
  -5   3  -4 2610.04   91.19
  -5  -3   4 2632.14   87.39
   6  -3   4    5.50    5.30
  -6   3   4   28.90    4.60
  -6  -3  -4   19.10    5.30
  -6   3   4   25.50    6.70
  -6  -3  -4   23.50    8.80
  -6  -3   4   28.70    5.30
   6  -3  -4   39.90    8.80
  -6   3  -4   15.10    6.30
  -6   3  -4   22.70    6.60
  -7   3   4  188.78   15.90
  -7  -3  -4  183.08   12.50
   7  -3   4  160.48   14.80
  -7  -3  -4  180.28   19.30
   7  -3  -4  200.78   16.30
  -7   3  -4  174.08   16.00
  -7   3  -4  176.68   14.00
  -8   3   4    8.40    6.50
  -8  -3  -4   -0.10    4.20
   8  -3   4    4.30    5.90
  -8  -3  -4    8.70    8.50
  -8   3  -4   13.10    8.20
  -8   3  -4   -5.50    4.10
   8  -3  -4   -1.50    5.50
  -9  -3  -4  360.76   31.70
   9  -3   4  442.96   25.80
  -9  -3  -4  441.16   21.60
  -9   3   4  453.55   30.30
   9  -3  -4  381.76   25.40
  -9   3  -4  460.35   31.00
 -10  -3  -4   10.30   10.80
  10  -3   4   -4.70    6.60
 -10   3   4   12.30   12.70
 -10   3  -4   14.90   10.00
  10  -3  -4   -6.30    7.90
   0  -4  -4 1859.81   65.19
   0  -4   4 1744.03   63.29
   0  -4  -4 1892.71   62.09
   0  -4   4 1889.61   65.49
  -1  -4  -4   47.80    6.90
  -1  -4  -4   66.09    4.70
   1  -4   4   71.79    8.20
   1   4   4   57.29    4.50
   1  -4  -4   58.59    7.10
  -1  -4   4   64.09    8.80
  -1  -4   4   57.39    5.50
   1  -4  -4   57.99    7.50
   2  -4   4  465.75   21.50
  -2  -4  -4  415.36   20.20
  -2   4  -4  419.06   19.60
   2  -4  -4  425.26   19.60
   2   4   4  393.96   14.20
   2  -4  -4  372.66   19.30
  -2  -4   4  413.16   20.30
  -3  -4  -4   16.60    4.30
  -3   4   4   19.10    3.70
   3  -4   4   20.20    6.50
  -3   4   4   12.40    3.70
  -3  -4   4   15.30    5.00
  -3   4  -4   21.10    4.90
   3  -4  -4   16.50    4.10
   3  -4  -4   14.30    5.00
   4  -4   4 1250.77   51.39
  -4   4   4 1277.47   44.20
  -4   4   4 1322.87   47.60
  -4  -4  -4 1297.87   48.80
  -4   4  -4 1357.16   50.19
  -4   4  -4 1279.77   47.90
  -4  -4   4 1219.08   48.20
   4  -4  -4 1285.57   46.10
   4  -4  -4 1280.87   50.39
  -5  -4  -4    2.50    3.60
   5  -4   4    5.40    5.50
  -5   4   4   -3.10    3.40
  -5   4   4    2.90    2.50
   5  -4  -4    7.20    5.50
  -5   4  -4   -2.10    2.80
  -5  -4   4    3.90    3.70
  -5   4  -4    4.10    4.40
  -6  -4  -4  531.25   24.30
  -6   4   4  457.55   19.70
   6  -4   4  474.65   26.80
  -6   4   4  437.86   24.50
  -6   4  -4  485.65   26.70
  -6  -4   4  478.55   23.10
   6  -4  -4  525.95   27.60
  -6   4  -4  477.65   24.00
  -7   4   4    0.10    2.60
  -7  -4  -4    1.60    6.20
   7  -4   4    1.30    5.60
  -7  -4  -4    3.60    4.60
  -7   4   4    4.10    5.00
  -7   4   4    0.80    2.80
  -7   4  -4   -4.90    4.70
  -7   4  -4   -1.70    4.00
   7  -4  -4    1.80    6.30
  -7  -4   4    3.60    3.90
  -8  -4  -4  351.46   29.30
  -8   4   4  349.77   24.60
  -8  -4  -4  400.56   21.10
   8  -4   4  349.67   24.00
  -8   4  -4  378.16   22.70
  -8   4  -4  352.96   25.60
   8  -4  -4  422.56   26.20
  -9  -4  -4    8.00    5.30
  -9   4   4    4.80    7.20
   9  -4   4   12.70    8.10
  -9   4  -4   15.50    7.40
  -9   4  -4    0.60    7.70
   9  -4  -4   23.80    9.90
   0  -5   4    1.70    2.90
   0  -5  -4    1.30    3.00
   0  -5   4    1.60    3.50
   1  -5   4  487.55   23.20
  -1  -5  -4  457.35   26.70
  -1  -5  -4  491.05   19.20
   1  -5  -4  522.45   24.30
   1  -5  -4  474.35   22.00
  -1  -5   4  484.75   21.00
   1   5   4  473.65   19.20
  -2  -5  -4    2.20    3.50
   2  -5   4    3.90    4.30
  -2  -5  -4    0.10    1.40
  -2   5  -4    3.00    3.70
   2  -5  -4    0.90    3.20
   2  -5  -4    3.60    4.20
  -3  -5  -4 2646.14   91.39
   3  -5   4 2580.84   92.49
  -3   5  -4 2498.05   89.89
   3  -5  -4 2656.23   89.59
  -3  -5   4 2718.63   85.19
   3  -5  -4 2641.54   91.59
  -3  -5   4 2450.55   91.59
  -4   5   4   -2.50    2.70
  -4  -5  -4    4.90    4.50
  -4   5   4    0.80    2.90
   4  -5   4   -2.80    4.40
   4  -5  -4   -0.50    5.40
   4  -5  -4   -0.50    3.10
  -4   5  -4    2.80    3.90
  -4  -5   4    2.80    4.00
   5  -5   4   33.20    8.80
  -5  -5  -4   36.70    7.90
  -5   5   4   33.40    5.60
  -5   5   4   41.90    7.90
   5  -5  -4   34.70    6.20
  -5   5  -4   31.60    7.00
  -5   5  -4   44.90    9.30
  -5  -5   4   47.90    8.80
   5  -5  -4   45.70   10.00
   6  -5   4    6.20    6.40
  -6   5   4    0.40    4.50
  -6   5   4   -0.90    2.80
  -6  -5  -4    2.50    5.10
  -6  -5   4    0.30    4.00
  -6   5  -4    3.50    5.30
  -6   5  -4    2.70    4.80
   6  -5  -4   12.30    7.80
  -7   5   4 1172.88   51.29
  -7  -5  -4 1181.18   48.40
  -7   5   4 1124.29   43.40
   7  -5   4 1258.17   53.39
  -7   5  -4 1152.08   48.70
  -7  -5   4 1208.98   48.30
  -7   5  -4 1259.97   54.09
   7  -5  -4 1318.17   54.59
  -8   5   4    2.90    6.10
   8  -5   4   11.50    8.50
  -8  -5  -4   12.60    6.20
  -8   5  -4    1.60    6.70
  -8   5  -4   14.00    7.50
  -8  -5   4   14.50    5.90
   8  -5  -4   17.70    9.40
  -9  -5  -4  178.48   14.90
   9  -5   4  170.28   19.70
  -9   5   4  171.98   21.40
   9  -5  -4  167.28   21.10
  -9   5  -4  132.89   15.10
  -9   5  -4  163.58   21.00
   0  -6   4 1451.35   52.19
   0  -6   4 1426.36   55.29
   0  -6  -4 1359.86   49.80
   0  -6  -4 1316.77   54.29
   1  -6   4   36.20    7.70
  -1  -6  -4   37.10    8.80
  -1  -6  -4   26.70    4.60
   1  -6   4   24.40    6.20
   1  -6  -4   44.60    7.20
   1  -6  -4   29.90    7.20
  -1  -6   4   46.50    7.50
  -1  -6   4   28.20    7.00
   2  -6   4  637.74   30.60
  -2  -6  -4  645.94   23.20
  -2  -6  -4  636.14   31.00
   2  -6  -4  635.74   30.40
   2  -6  -4  589.34   29.00
  -2  -6   4  669.33   26.50
  -2  -6   4  668.23   32.20
  -2   6  -4  662.03   30.40
  -3  -6  -4   33.60    8.80
   3  -6   4   33.00    8.90
   3  -6  -4   37.60    7.80
  -3   6  -4   14.20    5.40
  -3  -6   4   24.50    4.70
  -3  -6   4   20.60    7.40
   3  -6  -4   16.70    6.70
  -4  -6  -4  518.65   27.00
  -4   6   4  500.95   25.10
  -4   6   4  522.15   23.00
   4  -6   4  486.35   28.40
   4  -6  -4  527.75   25.50
   4  -6  -4  515.75   27.80
  -4  -6   4  508.05   27.80
  -4   6  -4  473.65   25.20
  -5   6   4    5.10    4.70
  -5  -6  -4    2.40    5.10
  -5   6   4   -1.80    3.50
   5  -6   4   -2.20    5.60
  -5   6  -4    5.00    5.40
   5  -6  -4    1.20    3.80
  -5  -6   4    0.70    2.60
  -5  -6   4    1.70    5.30
  -5   6  -4   -1.70    4.70
   5  -6  -4    4.90    7.10
  -6  -6  -4  734.23   34.80
  -6   6   4  729.93   29.90
  -6   6   4  759.52   35.60
   6  -6   4  685.63   37.00
  -6  -6   4  717.33   35.10
  -6  -6   4  727.23   26.10
   6  -6  -4  759.92   38.30
  -6   6  -4  716.43   37.10
  -6   6  -4  690.33   33.70
   7  -6   4    1.10    6.30
  -7   6   4   -1.80    5.00
  -7  -6  -4    1.90    5.80
  -7   6   4    2.00    3.80
  -7   6  -4   -7.70    4.30
   7  -6  -4    2.40    8.30
  -7  -6   4    0.50    5.60
  -7   6  -4   -1.60    7.00
  -7  -6   4    3.30    2.40
  -8   6   4  125.79   10.20
  -8  -6  -4  137.89   14.70
   8  -6   4  148.49   21.10
  -8   6   4  122.69   17.00
  -8   6  -4  143.59   20.00
  -8  -6   4  125.69    6.60
  -8   6  -4  140.69   17.00
  -8  -6   4  129.39   15.90
   8  -6  -4  141.99   20.20
   0  -7   4   -2.70    4.10
   0  -7  -4   -2.00    4.70
   0  -7   4   -7.10    4.30
   0  -7  -4   -0.50    3.40
   1  -7   4  968.40   42.80
   1  -7   4  889.31   39.00
  -1  -7  -4  851.01   33.90
  -1  -7  -4  940.31   42.00
  -1  -7   4  920.11   42.40
   1  -7  -4  907.91   41.40
   1  -7  -4  944.81   37.90
  -2  -7  -4    2.10    2.50
   2  -7   4    0.00    5.30
  -2  -7  -4    4.50    5.70
  -2  -7   4    3.90    3.60
  -2  -7   4    9.20    6.80
   2  -7  -4    7.00    5.60
  -2   7  -4   -3.00    4.10
   2  -7  -4   -0.10    4.70
   3  -7   4  193.78   17.20
  -3  -7  -4  180.18   16.50
  -3  -7   4  158.18   16.60
   3  -7  -4  185.28   15.90
  -3   7  -4  192.48   15.70
   3  -7  -4  194.38   16.10
  -3  -7   4  180.98   11.50
  -4   7   4    2.90    4.90
  -4  -7  -4    0.80    5.60
  -4   7   4    2.00    4.20
   4  -7   4    4.30    7.10
   4  -7  -4    3.80    6.90
  -4   7  -4   -2.20    4.70
  -4  -7   4    2.40    6.30
  -4  -7   4    0.80    2.90
   4  -7  -4    5.50    5.50
  -5   7   4 1124.19   44.70
  -5   7   4 1156.98   49.00
   5  -7   4 1109.49   51.79
  -5  -7  -4 1209.78   50.89
  -5   7  -4 1163.98   51.29
   5  -7  -4 1143.49   47.50
  -5  -7   4 1153.68   40.50
  -5  -7   4 1122.49   50.99
   5  -7  -4 1257.47   52.59
  -5   7  -4 1156.58   48.70
  -6  -7  -4   10.30    7.00
  -6   7   4   -3.60    4.00
   6  -7   4    2.70    6.90
  -6   7   4   -0.90    5.70
  -6   7  -4    3.90    5.80
  -6   7  -4   -2.60    5.90
  -6  -7   4   -5.60    2.60
   6  -7  -4    0.90    7.90
  -6  -7   4    5.60    6.60
  -6  -7   4    4.80    2.50
  -7  -7  -4   89.99   14.20
  -7   7   4   69.59    9.90
   7  -7   4   63.89   23.10
  -7   7   4   77.69   13.30
  -7   7  -4   81.69   13.60
  -7  -7   4   92.69   14.50
   7  -7  -4   99.39   27.50
  -7   7  -4   73.09   14.50
   8  -7   4    3.50    8.50
  -8   7   4   -0.40    7.30
  -8  -7  -4    6.20    7.10
   8  -7  -4   -3.10    8.50
  -8   7  -4   -0.40    5.50
  -8  -7   4    2.30    7.00
  -8   7  -4    0.60    8.10
   0  -8  -4  145.99   11.60
   0  -8   4  151.78   16.20
   0  -8  -4  148.79   16.20
   0  -8   4  138.49   13.30
  -1  -8  -4    6.90    7.20
   1  -8   4   24.50    7.50
  -1  -8  -4   18.50    5.00
   1  -8   4    6.20    6.10
  -1  -8   4   15.80    7.70
  -1  -8   4   33.10    7.30
   1  -8  -4   11.50    5.80
   1  -8  -4   11.50    7.50
  -2  -8  -4 1074.89   38.80
   2  -8   4 1069.39   47.20
  -2  -8  -4 1054.49   48.80
  -2  -8   4 1100.59   42.00
  -2  -8   4 1123.89   50.89
   2  -8  -4 1119.19   45.50
  -2   8  -4 1071.49   47.70
   2  -8  -4 1047.30   48.20
  -3  -8  -4    6.50    6.80
   3  -8   4   15.30    8.00
  -3  -8   4    9.70    7.40
   3  -8  -4   12.30    7.50
  -3  -8   4   10.10    4.60
   3  -8  -4   16.00    7.50
  -3   8  -4   12.10    6.40
  -4   8   4  371.96   21.70
  -4  -8  -4  389.96   25.90
   4  -8   4  421.26   26.80
  -4   8  -4  380.36   24.40
  -4  -8   4  373.16   17.50
  -4  -8   4  339.67   25.80
   4  -8  -4  412.66   25.70
   4  -8  -4  373.66   24.20
  -5  -8  -4    0.70    6.60
  -5   8   4    3.70    5.30
  -5   8   4    1.40    5.40
   5  -8   4    7.20    7.70
   5  -8  -4    6.90    8.40
  -5  -8   4    2.30    7.00
   5  -8  -4    4.90    5.80
  -5  -8   4    2.70    3.40
  -5   8  -4    0.80    5.70
  -6   8   4  156.08   16.50
  -6  -8  -4  116.19   15.90
   6  -8   4  132.39   19.00
  -6   8   4  114.59   11.90
  -6  -8   4  158.28   19.80
  -6   8  -4  140.59   17.30
  -6   8  -4  116.19   16.90
   7  -8   4   -4.20    7.50
  -7   8   4   -2.70    4.50
  -7   8   4   -9.60    6.10
  -7  -8  -4    7.80    7.90
  -7  -8   4   -5.50    6.60
  -7   8  -4    1.90    6.70
   7  -8  -4  -15.20    8.00
  -7   8  -4  -14.10    6.10
   0  -9   4    4.40    5.90
   0  -9  -4    1.70    6.40
   0  -9   4    2.90    6.50
   0  -9  -4   -1.70    4.60
  -1  -9  -4  400.66   27.80
   1  -9   4  413.96   24.40
  -1  -9  -4  338.87   18.50
   1  -9  -4  402.86   22.00
  -1  -9   4  423.36   22.40
  -1  -9   4  373.26   27.60
   1  -9  -4  386.56   27.20
  -2  -9  -4   -5.30    6.60
  -2  -9  -4    3.30    3.40
   2  -9   4    2.20    6.70
   2  -9  -4   -9.40    5.80
  -2   9  -4   -5.40    5.70
  -2  -9   4   -2.00    4.60
  -2  -9   4   -1.50    6.90
   2  -9  -4    3.10    6.50
   3  -9   4  436.76   27.40
  -3  -9  -4  456.15   29.90
  -3  -9   4  406.86   20.60
   3  -9  -4  407.86   27.90
   3  -9  -4  462.25   26.90
  -3   9  -4  413.16   27.10
  -3  -9   4  466.15   30.90
   4  -9   4   -1.10    7.50
  -4   9   4    6.70    6.20
  -4  -9  -4    3.50    8.20
   4  -9  -4    4.60    7.90
  -4   9  -4   -4.40    6.20
  -4  -9   4   15.00    9.00
   4  -9  -4    5.80    7.80
  -4  -9   4    8.20    4.40
  -5  -9  -4  203.98   27.20
   5  -9   4  201.78   20.20
  -5   9   4  181.78   17.80
  -5   9   4  175.48   15.30
  -5  -9   4  163.48    9.30
   5  -9  -4  169.88   23.70
  -5  -9   4  206.58   21.50
  -5   9  -4  172.88   17.70
   0 -10   4  813.42   36.20
   0 -10  -4  697.13   42.30
   0 -10  -4  763.22   33.30
  -1 -10  -4   11.80    5.50
   1 -10   4   14.00    8.10
  -1 -10  -4    2.90    7.70
  -1 -10   4   -5.90    4.80
   1 -10  -4   -3.40    5.90
  -1 -10   4    4.70    8.90
   1 -10  -4    4.00    9.20
   2 -10   4   99.49   13.90
  -2 -10  -4   61.29   13.70
  -2 -10  -4   67.59    7.50
  -2 -10   4  101.09   18.60
   2 -10  -4   98.39   13.80
  -2  10  -4   64.39   12.60
  -2 -10   4   77.89   10.50
   3 -10   4    7.50    9.10
  -3 -10  -4    5.40    8.70
  -3  10   4   -5.30    5.60
  -3 -10   4    8.80   10.10
   3 -10  -4    1.40   10.20
  -3  10  -4    7.80    7.60
   3 -10  -4    8.10    8.50
  -3 -10   4   12.10    5.50
   0   0   5   14.80    2.20
   0   0  -5   13.40    2.00
   1   0  -5   -0.20    0.80
  -1   0  -5    1.00    1.20
  -1   0  -5    0.60    0.90
   1   0   5   -0.80    0.80
   2   0   5   14.20    2.80
  -2   0  -5   16.70    2.90
   2   0   5   13.10    2.40
  -2   0  -5   15.10    3.00
  -2   0   5   17.90    3.70
   2   0  -5   21.10    4.10
  -2   0   5   14.40    2.50
   2   0   5   16.60    2.80
  -3   0  -5   -0.50    1.50
  -3   0   5    2.10    2.10
   3   0   5    0.80    1.70
  -3   0  -5    3.20    2.40
  -3   0  -5    2.70    1.50
   4   0   5  107.19    7.80
  -4   0  -5  112.59    9.10
   4   0  -5  109.89    8.00
  -4   0  -5  111.89    9.10
  -4   0   5  116.59   10.10
   5   0   5    2.70    2.80
  -5   0   5    1.20    3.20
  -5   0  -5   -2.50    2.10
   5   0  -5   -0.20    1.50
   6   0   5   43.10    6.50
  -6   0  -5   40.20    5.60
  -6   0   5   28.00    7.70
  -6   0  -5   49.10    9.20
   7   0   5    3.00    3.70
  -7   0  -5    3.70    5.60
  -7   0  -5    3.80    3.00
  -7   0   5    5.30    5.60
   8   0   5   74.59    9.10
  -8   0  -5   60.79   11.50
  -8   0   5   49.00   11.60
  -8   0  -5   67.89    7.60
  -9   0  -5    0.10    6.50
  -9   0  -5    1.20    3.00
  -9   0   5   -5.90    5.50
   9   0   5   -0.60    3.80
 -10   0   5   23.20   11.70
  10   0   5   21.90    6.60
 -10   0  -5   30.70   12.20
   0  -1  -5    0.30    1.10
   0  -1   5    0.60    0.90
   0   1   5    0.20    0.90
   0   1  -5    0.80    1.00
  -1   1   5    3.90    1.00
  -1  -1  -5    1.10    1.00
  -1   1   5    1.70    1.30
  -1   1   5   -0.40    0.60
   1  -1   5    1.60    1.20
  -1  -1  -5    2.90    1.60
   1  -1  -5    0.60    1.00
   1  -1  -5    1.30    0.50
  -1   1  -5    0.30    1.00
   1   1   5    0.90    0.90
   1   1   5   -1.10    0.90
  -2  -1  -5  522.95   20.20
   2   1  -5  514.75   18.60
  -2  -1  -5  495.55   22.20
   2  -1   5  506.25   20.60
  -2   1   5  533.45   19.30
   2   1  -5  467.55   22.00
   2  -1  -5  537.65   18.30
   2  -1  -5  520.55   18.30
  -2   1  -5  501.45   19.80
   2  -1  -5  509.95   19.90
  -2   1  -5  510.65   20.10
   2   1   5  470.95   19.30
   3  -1   5   39.90    5.80
   3   1  -5   40.30    3.20
  -3   1   5   46.20    5.00
  -3  -1  -5   46.90    4.50
  -3  -1  -5   31.80    5.00
   3  -1  -5   37.60    3.90
  -3   1  -5   28.70    4.70
  -3   1  -5   38.40    5.30
   3  -1  -5   45.90    3.30
   3   1   5   47.40    3.90
   3  -1  -5   54.09    5.30
  -4  -1  -5  673.03   24.80
  -4   1   5  679.73   28.80
  -4  -1  -5  679.23   25.70
   4   1  -5  662.93   23.30
  -4  -1  -5  686.63   29.30
   4  -1   5  683.73   28.10
   4   1   5  672.33   25.10
  -4   1  -5  701.93   28.00
  -4  -1   5  693.43   31.80
  -4   1  -5  712.83   28.60
   4  -1  -5  667.03   22.70
   4  -1  -5  729.13   28.20
   5  -1   5   93.59    8.90
  -5  -1  -5   98.59    7.30
  -5  -1  -5   84.49   12.60
  -5   1   5   82.99    9.20
   5   1   5   91.89    6.50
  -5   1  -5   98.29    8.90
   5  -1  -5   93.79    5.70
  -5  -1   5  113.29   11.90
  -5   1  -5   96.09    9.40
   5  -1  -5   98.09    8.90
  -6  -1  -5  418.86   23.80
  -6  -1  -5  387.66   17.50
  -6   1   5  390.96   22.70
   6  -1   5  361.06   21.50
  -6  -1   5  384.76   25.00
   6  -1  -5  408.16   20.60
   6   1   5  389.66   16.90
  -6   1  -5  385.56   22.10
   6  -1  -5  381.56   15.70
  -6   1  -5  411.36   21.40
  -7  -1  -5   65.09   11.00
   7  -1   5   89.19   10.30
  -7   1   5  107.79   15.20
  -7  -1  -5   82.89    7.50
  -7  -1   5   63.29   13.40
  -7   1  -5   77.39   11.60
   7  -1  -5   84.99   10.60
   7   1   5   92.49    7.50
   8  -1   5   91.49   10.70
  -8  -1  -5   81.39   13.30
  -8  -1  -5   90.39    8.20
  -8   1   5  102.69   16.50
   8   1   5   95.39    8.30
  -8  -1   5   97.69   16.10
   8  -1  -5   99.99   12.00
  -8   1  -5   94.69   13.90
  -8   1  -5   85.49    7.20
  -9  -1  -5   17.30    5.20
   9  -1   5   39.80    7.90
  -9  -1  -5   16.10    9.60
  -9   1   5   44.00   12.00
  -9   1  -5   14.30    8.80
   9   1   5   23.30    5.60
  -9  -1   5   21.40   11.40
  -9   1  -5   17.80    4.40
 -10  -1  -5    0.30    8.50
  10  -1   5    5.40    6.10
 -10   1   5   14.30    9.60
 -10  -1  -5   10.00    4.10
 -10   1  -5    0.90    3.10
 -10   1  -5  -10.90    6.50
  10   1   5    7.70    4.70
   0  -2  -5   12.40    2.70
   0   2   5   12.20    2.80
   0   2   5   13.80    2.10
  -1  -2  -5  512.35   20.30
  -1   2   5  532.55   19.80
   1  -2   5  511.05   20.20
  -1   2   5  474.15   18.90
   1   2  -5  511.25   19.80
   1  -2  -5  502.85   19.60
   1   2   5  491.35   19.50
   1   2   5  516.65   17.40
   1  -2  -5  479.05   19.70
  -1   2  -5  527.15   20.20
   2  -2   5   67.19    6.40
  -2  -2  -5   75.89    6.80
  -2  -2  -5   70.29    5.70
  -2   2   5   67.69    4.40
   2   2  -5   64.49    5.00
  -2   2   5   64.69    4.70
   2  -2  -5   63.19    5.00
  -2   2  -5   66.99    5.70
   2   2   5   64.79    5.60
   2  -2  -5   53.79    5.60
  -3   2   5   68.99    5.60
   3  -2   5   58.29    7.80
   3   2  -5   68.39    5.10
  -3   2  -5   69.19    6.70
   3  -2  -5   72.19    6.90
  -3   2  -5   67.09    6.20
   3   2   5   71.59    3.60
   3  -2  -5   63.39    4.70
  -4  -2  -5   16.20    3.80
  -4   2   5   24.40    2.80
  -4   2   5   25.00    4.80
  -4  -2  -5   17.00    4.80
   4   2  -5   17.70    3.30
   4  -2   5   20.20    5.40
   4  -2  -5   25.00    3.10
   4  -2  -5   17.30    4.90
  -4   2  -5   22.90    4.80
   4   2   5   22.00    2.50
  -4   2  -5   13.80    3.90
  -5  -2  -5    4.20    2.70
  -5  -2  -5    3.80    4.30
   5  -2   5    4.00    4.50
  -5   2   5    1.60    3.00
   5   2  -5    4.70    2.20
   5   2   5    2.40    1.50
   5  -2  -5    3.20    4.10
  -5   2  -5    2.90    3.80
  -5   2  -5    0.80    3.30
  -6   2   5  106.29   11.20
   6   2  -5  109.69    6.70
  -6  -2  -5   88.19   12.20
   6  -2   5   96.29   11.60
  -6  -2  -5  117.99    9.10
  -6   2  -5  115.39   10.70
   6  -2  -5  102.69    5.80
   6   2   5  114.79    6.70
  -6   2  -5  101.09   11.30
  -6  -2   5  117.59   16.30
   6  -2  -5   94.89   11.70
  -7  -2  -5   36.50   10.10
  -7   2   5   74.19   12.40
   7  -2   5   48.00    8.60
  -7  -2  -5   64.59    8.20
  -7  -2   5   39.50    9.80
   7  -2  -5   53.49    9.20
  -7   2  -5   55.79    9.70
   7   2   5   55.39    5.40
   7  -2  -5   53.69    4.50
  -7   2  -5   54.99   10.50
  -8  -2  -5   45.00    7.50
  -8   2   5   32.60    9.60
  -8  -2  -5   39.90   11.80
   8  -2   5   31.50    7.70
   8   2   5   42.90    5.50
  -8  -2   5   31.80   10.70
   8  -2  -5   33.80    8.80
  -8   2  -5   27.60    9.40
  -8   2  -5   42.00    9.70
   9  -2   5   36.30    8.80
  -9  -2  -5   35.10   11.20
  -9  -2  -5   36.90    6.90
  -9   2   5   42.60   11.90
   9  -2  -5   35.10    9.70
  -9   2  -5   13.70    9.00
  -9  -2   5   14.80    9.50
  -9   2  -5   51.09    6.40
  10  -2   5   16.50    7.50
 -10  -2  -5   13.40    5.80
 -10   2   5   12.20    9.10
 -10  -2  -5    7.10    9.40
 -10   2  -5    8.20    9.70
  10  -2  -5   17.70    8.10
 -10   2  -5   10.70    4.70
   0  -3   5    1.10    2.10
   0  -3  -5    2.20    1.70
   0   3   5    1.20    1.40
   0  -3  -5    3.80    2.70
  -1  -3  -5   47.10    6.40
   1  -3   5   40.70    6.80
  -1   3  -5   38.90    5.90
   1  -3  -5   28.90    4.60
   1  -3  -5   47.30    5.70
   1   3   5   38.00    5.70
   1   3   5   45.20    3.20
   2  -3   5   57.99    7.30
  -2   3   5   68.99    4.90
  -2  -3  -5   58.99    6.40
  -2  -3   5   61.49    6.20
  -2   3  -5   61.29    6.30
   2  -3  -5   59.99    7.30
   2   3   5   63.29    3.10
   2  -3  -5   63.39    5.90
  -3   3   5   58.29    5.30
  -3  -3  -5   61.49    9.60
  -3   3   5   55.59    3.90
  -3  -3  -5   39.50    6.00
   3  -3   5   49.10    7.70
   3  -3  -5   52.89    7.50
  -3   3  -5   65.49    8.10
   3  -3  -5   56.79    5.40
  -3  -3   5   56.99    7.30
  -4  -3  -5  245.98   17.50
  -4   3   5  268.07   12.40
  -4  -3  -5  267.77   14.50
  -4   3   5  247.78   10.20
  -4   3   5  258.27   13.70
  -4   3  -5  225.48   17.00
   4  -3  -5  247.98   16.50
  -4  -3   5  274.07   13.90
  -4   3  -5  243.08   14.20
   4  -3  -5  253.27   11.90
   5  -3   5   98.59   12.60
  -5   3   5  100.09    9.30
  -5  -3  -5   89.09   13.20
  -5   3   5   87.79    5.90
  -5  -3  -5   98.19    8.90
  -5   3   5   89.19    5.40
  -5  -3   5   87.49    7.60
  -5   3  -5   54.19    8.30
   5  -3  -5   81.39   10.50
  -5   3  -5   79.09   10.60
  -6  -3  -5  159.38   16.60
  -6   3   5  173.98   13.60
  -6  -3  -5  165.48   11.80
   6  -3   5  153.68   14.00
  -6   3   5  155.08    7.20
  -6   3  -5  182.78   13.30
  -6   3  -5  152.68   14.20
   6  -3  -5  148.59   13.70
  -7  -3  -5   32.90    6.70
   7  -3   5   27.10    7.60
  -7   3   5   25.90    7.80
  -7  -3  -5   25.80   10.30
  -7   3  -5   20.20    7.00
   7  -3  -5   21.80    7.80
  -7   3  -5   38.20    8.70
  -8  -3  -5   52.09    8.50
   8  -3   5   18.10    7.50
  -8   3   5   27.60    9.20
  -8  -3  -5   27.90   10.40
   8  -3  -5   29.20    8.50
  -8   3  -5   31.80   10.00
  -8   3  -5   33.40    9.10
  -9   3   5   36.20   10.80
   9  -3   5   41.90   10.10
  -9  -3  -5   25.60   12.10
  -9  -3  -5   42.00    7.80
   9  -3  -5   35.60   10.50
  -9   3  -5   28.40   11.60
 -10   3   5    3.30    8.70
 -10  -3  -5   16.00    5.60
  10  -3   5    8.40    8.00
 -10  -3  -5   -1.30    9.50
 -10   3  -5   13.90    4.10
  10  -3  -5   15.50    8.70
 -10   3  -5   11.80   10.40
   0  -4  -5   92.09    8.70
   0  -4   5  109.49    8.20
   0  -4  -5  128.49    7.70
  -1  -4  -5  690.13   28.90
   1  -4   5  674.63   28.30
  -1  -4  -5  715.53   24.30
   1  -4  -5  700.93   27.50
  -1  -4   5  663.53   28.90
   1  -4  -5  621.54   28.00
   1   4   5  684.23   24.50
   2  -4   5   19.30    5.40
  -2  -4  -5   16.60    5.10
  -2  -4   5   19.20    5.30
  -2   4  -5   22.30    5.00
   2   4   5   22.00    2.40
   2  -4  -5   17.10    4.90
   2  -4  -5   22.60    5.00
  -3  -4  -5  258.07   15.30
  -3   4   5  255.87   14.90
   3  -4   5  241.08   17.70
   3  -4  -5  281.97   14.30
  -3  -4   5  235.48   14.60
  -3   4  -5  256.17   14.70
   3  -4  -5  249.08   17.30
  -4   4   5  108.09    6.90
   4  -4   5  128.09   12.50
  -4   4   5  107.99    9.00
  -4  -4   5  114.59    9.70
  -4   4  -5  109.29   11.00
  -4   4  -5  100.19   10.40
   4  -4  -5  108.19   12.70
   4  -4  -5  116.29    8.60
  -5   4   5    2.80    2.50
   5  -4   5   -0.30    5.10
  -5  -4  -5    3.90    3.90
  -5   4   5    4.70    3.70
   5  -4  -5   10.30    6.40
  -5   4  -5    6.20    4.10
   5  -4  -5    3.80    2.90
  -5   4  -5    0.40    3.60
  -5  -4   5    2.60    3.50
   6  -4   5   34.20    8.90
  -6  -4  -5   35.50    7.30
  -6   4   5   38.90    7.90
  -6   4   5   42.90    5.20
  -6  -4  -5   26.80    8.60
  -6   4  -5   44.80    9.30
   6  -4  -5   39.00    9.30
  -6   4  -5   37.60    8.50
  -6  -4   5   42.90    7.30
  -7   4   5   56.29    4.60
  -7   4   5   59.39   10.20
  -7  -4  -5   54.79   12.60
   7  -4   5   49.90   10.10
  -7  -4  -5   70.49   10.00
  -7   4  -5   53.79    9.70
   7  -4  -5   59.09   11.60
  -7   4  -5   35.60    9.20
  -8  -4  -5   26.30   11.20
  -8   4   5   20.90    8.90
   8  -4   5   23.70    8.30
  -8  -4  -5   37.30    8.20
  -8   4  -5    2.80    6.00
   8  -4  -5   29.40   10.20
  -8   4  -5   37.60   11.10
  -9  -4  -5   94.09   24.50
   9  -4   5   75.99   14.10
  -9   4   5  100.19   16.90
  -9  -4  -5  111.49   12.90
   9  -4  -5  131.29   17.70
  -9   4  -5   87.39   14.60
  -9   4  -5   82.79   23.00
   0  -5   5    2.10    3.50
   0  -5   5   -0.60    3.10
   0  -5  -5   -1.70    2.60
  -1  -5  -5   99.19    6.60
   1  -5   5   90.09    9.30
  -1  -5  -5   99.29    9.80
   1  -5  -5  102.59    9.80
   1  -5  -5   79.89    8.20
  -1  -5   5   88.59    7.80
  -1  -5   5   97.39   14.20
   1   5   5   91.09    6.30
  -2  -5  -5    2.90    3.40
   2  -5   5   -2.70    3.60
  -2  -5   5    2.40    2.70
  -2   5  -5   -0.50    2.70
   2  -5  -5    0.30    3.70
   2   5   5    5.00    1.80
  -2  -5   5   -0.50    3.20
   2  -5  -5    2.90    3.50
   3  -5   5   63.39   10.00
  -3  -5  -5   73.09    9.80
   3  -5  -5   97.09   11.30
  -3  -5   5   83.99   11.10
  -3   5  -5   85.19    9.50
   3  -5  -5   82.29    8.80
  -4  -5  -5   12.10    5.90
  -4   5   5    9.90    4.20
  -4   5   5   -1.50    2.40
   4  -5   5    4.90    5.50
  -4   5  -5    1.20    3.90
   4  -5  -5    4.00    3.60
  -4  -5   5    7.60    4.60
   4  -5  -5    2.70    4.90
  -5   5   5   22.90    6.30
  -5  -5  -5   30.30    7.60
   5  -5   5   17.80    7.80
  -5   5   5   40.20    5.80
  -5   5  -5   28.00    7.60
   5  -5  -5   29.50    8.40
   5  -5  -5   36.60    6.70
  -5  -5   5   17.10    6.30
  -5   5  -5   16.90    6.00
  -6   5   5    5.00    3.00
  -6   5   5    8.10    5.40
  -6  -5  -5   -3.00    4.10
   6  -5   5   -3.30    6.50
   6  -5  -5    7.90    7.40
  -6   5  -5    4.50    5.50
  -6  -5   5    9.20    5.20
  -6   5  -5    6.50    5.50
  -7   5   5   64.09   11.50
   7  -5   5   49.50   11.70
  -7  -5  -5   41.50    9.00
  -7   5   5   52.19    6.50
  -7   5  -5   57.89   11.60
  -7   5  -5   49.99    9.50
  -7  -5   5   41.20    8.60
   7  -5  -5   48.90   12.30
  -8   5   5   30.40   10.10
   8  -5   5    4.50    7.60
  -8  -5  -5   29.20    8.10
  -8   5  -5   13.70    8.30
  -8   5  -5   11.00    6.80
   8  -5  -5   25.30   10.50
   9  -5   5   10.30    9.20
  -9   5   5    3.30    7.10
  -9  -5  -5   -3.50    4.90
   9  -5  -5   -1.40    8.10
  -9   5  -5    4.80    7.00
  -9   5  -5   -2.30    8.20
   0  -6  -5   54.29    7.00
   0  -6  -5   33.40    7.10
   1  -6   5  396.06   21.60
  -1  -6  -5  387.96   22.50
  -1  -6  -5  393.86   17.30
  -1  -6   5  431.96   20.20
  -1  -6   5  407.16   23.60
   1  -6  -5  408.36   20.30
   1  -6  -5  406.16   22.80
  -2  -6  -5  110.79    6.30
   2  -6   5   81.29   11.20
  -2  -6  -5   95.39   12.30
   2  -6  -5  108.59   11.00
  -2  -6   5  124.79   14.90
  -2  -6   5  114.39    9.10
   2   6   5  100.99    6.00
   2  -6  -5  122.79   11.80
  -2   6  -5  117.99   11.60
  -3  -6  -5  153.18   14.00
   3  -6   5  150.58   14.40
   3  -6  -5  186.18   14.70
   3  -6  -5  163.68   13.40
  -3   6  -5  156.88   13.50
  -3  -6   5  136.79    9.60
  -3  -6   5  177.48   15.00
  -4   6   5   49.00    7.30
  -4   6   5   30.60    6.90
   4  -6   5   31.80    8.80
  -4  -6  -5   36.60    8.20
  -4  -6   5   34.30    5.40
   4  -6  -5   55.09    9.40
   4  -6  -5   43.70    9.30
  -4  -6   5   54.39   10.60
  -4   6  -5   41.20    8.30
  -5  -6  -5   16.30    6.90
  -5   6   5    7.80    4.00
   5  -6   5    0.70    6.20
  -5   6   5    6.30    5.20
  -5   6  -5    1.40    5.00
  -5  -6   5    2.00    2.80
  -5   6  -5    3.30    4.90
  -5  -6   5   11.60    6.40
   5  -6  -5   -3.40    5.60
   5  -6  -5    4.70    4.60
  -6   6   5   39.90    9.20
   6  -6   5   41.20   10.50
  -6  -6  -5   52.59   10.60
  -6   6   5   35.00    6.40
  -6  -6   5   37.40    8.80
  -6   6  -5   41.50    8.70
  -6   6  -5   28.60    8.40
   6  -6  -5   36.40   10.50
   7  -6   5   18.00    8.80
  -7  -6  -5   32.90    8.80
  -7   6   5   33.00    9.30
  -7   6   5   43.10    6.50
  -7   6  -5   25.90    9.00
   7  -6  -5   25.30   10.30
  -7  -6   5   33.40    8.90
  -7   6  -5   26.10    9.00
  -8   6   5   14.90    8.10
  -8  -6  -5   24.40    8.80
  -8   6   5   15.20    5.40
   8  -6   5   33.00   11.20
  -8   6  -5   13.70    8.30
   8  -6  -5   32.00   11.50
   0  -7   5   -0.80    4.20
   0  -7   5    3.40    4.50
   0  -7  -5    4.00    3.60
   0  -7  -5   -0.90    5.30
   1  -7   5   79.29   11.30
  -1  -7  -5   79.99   11.50
  -1  -7  -5   79.99    7.40
   1  -7  -5  100.19   10.10
  -1  -7   5   58.59   10.00
  -1  -7   5   83.09    9.70
   1  -7  -5   72.39   12.00
  -2  -7  -5   60.99    5.30
   2  -7   5   61.79   10.60
  -2  -7  -5   46.40    9.40
  -2   7  -5   59.99   10.70
  -2  -7   5   57.99   10.80
   2  -7  -5   62.49    9.70
  -2  -7   5   57.19    7.80
   2  -7  -5   85.89   13.20
  -3  -7  -5   28.60    8.90
   3  -7   5   34.50    9.40
   3  -7  -5   37.00    9.20
  -3   7  -5   27.20    7.30
  -3  -7   5   35.90    6.30
   3  -7  -5   34.60    8.70
  -3  -7   5   51.29   11.30
  -4   7   5   51.69    8.60
  -4  -7  -5   84.59   13.10
   4  -7   5   54.89   11.70
  -4   7   5   58.59    9.90
  -4   7  -5   58.29   11.20
  -4  -7   5   53.99   11.10
  -4  -7   5   61.19    7.20
   4  -7  -5   69.39   12.10
   4  -7  -5   67.69   10.90
   5  -7   5   72.29   13.60
  -5  -7  -5   57.39   12.00
  -5   7   5   43.70    9.40
   5  -7  -5   67.79   11.00
   5  -7  -5   56.89   12.70
  -5   7  -5   49.99   10.90
  -5  -7   5   45.20    6.00
  -5   7  -5   48.30   11.30
  -5  -7   5   45.30   10.90
  -6   7   5   35.60    7.20
  -6   7   5   37.20    9.40
  -6  -7  -5   36.60    9.70
   6  -7   5   17.00    8.70
  -6   7  -5   18.20    8.10
  -6   7  -5   30.90    9.20
  -6  -7   5   37.60   10.40
   6  -7  -5   47.50   12.40
  -7  -7  -5    3.90    7.00
   7  -7   5   11.60    9.00
  -7   7   5    1.20    5.80
  -7   7   5    1.60    3.90
  -7  -7   5   10.30    8.10
   7  -7  -5    3.40    8.70
  -7  -7   5    3.80    2.90
  -7   7  -5    3.40    7.20
  -7   7  -5    1.30    6.20
  -8  -7  -5   -1.70    6.50
   0  -8  -5   52.39    8.10
   0  -8   5   53.09    9.30
   0  -8   5   47.20   10.10
   0  -8  -5   45.60   10.20
   1  -8   5  118.29   14.30
  -1  -8  -5   77.99   12.70
  -1  -8  -5   89.29    8.50
   1  -8  -5  115.49   16.70
  -1  -8   5   87.49   10.90
  -1  -8   5   97.69   14.10
   1  -8  -5  120.79   12.90
   2  -8   5   28.40    9.00
  -2  -8  -5   26.40    9.40
  -2  -8   5   35.80    7.20
   2  -8  -5   32.20    8.50
  -2  -8   5   44.80   11.90
   2  -8  -5   39.10   10.30
  -2   8  -5   48.80   10.80
   3  -8   5   22.40    9.30
  -3  -8  -5   55.19   11.90
  -3  -8   5   42.70   11.30
   3  -8  -5   50.29   10.90
   3  -8  -5   44.30   10.20
  -3   8  -5   28.30    8.80
  -4   8   5   42.00    8.70
  -4  -8  -5   30.60   10.30
   4  -8   5   27.20   10.80
  -4   8   5   31.10    8.20
   4  -8  -5   47.70   11.10
  -4   8  -5   22.10    8.10
   4  -8  -5   30.50    9.90
  -4  -8   5   22.20    5.30
  -4  -8   5   18.50    9.00
  -5   8   5   15.90    6.10
  -5   8   5    5.30    6.30
   5  -8   5   21.80    9.40
  -5  -8  -5   20.70    9.80
  -5   8  -5   12.80    7.60
   5  -8  -5   15.40    7.40
  -5  -8   5   21.00    9.20
  -5  -8   5   18.50    4.40
   5  -8  -5   11.70    9.40
  -6   8   5   14.80    8.20
  -6   8   5   19.80    6.70
   6  -8   5   17.10    9.60
  -6  -8  -5   12.50    8.70
  -6  -8   5   18.30   10.20
   6  -8  -5   15.10   11.00
  -6  -8   5   14.80    3.90
  -6   8  -5    9.00    7.50
  -6   8  -5   14.30    8.70
  -7  -8  -5    5.00    7.50
  -7  -8   5   -6.30    7.10
   0  -9  -5    0.60    4.70
   0  -9  -5    5.00    7.10
   0  -9   5    1.60    5.60
  -1  -9  -5   34.70    6.40
  -1  -9  -5   11.10    8.40
   1  -9   5   28.00    8.80
   1  -9  -5   29.40   10.00
  -1  -9   5   22.00    9.00
  -1  -9   5   21.00    7.00
   1  -9  -5   33.40    8.40
  -2  -9  -5   42.80    5.90
  -2  -9  -5   33.20   11.00
   2  -9   5   42.90   11.10
  -2   9  -5   30.30   10.40
   2  -9  -5   29.10    9.00
  -2  -9   5   49.10    8.50
   2  -9  -5   49.80   12.50
  -2  -9   5   32.50   12.00
  -3  -9  -5   45.90   12.20
   3  -9   5   43.50   11.20
  -3   9  -5   33.10    9.50
   3  -9  -5   40.00   10.80
  -3  -9   5   32.50    7.10
  -3  -9   5   52.39   13.50
   3  -9  -5   55.89   12.50
   4  -9   5   70.29   14.10
  -4   9   5   91.49   13.90
  -4   9   5   88.09   12.90
  -4  -9  -5   95.49   14.90
  -4  -9   5   87.29   15.90
  -4   9  -5   81.09   14.40
  -4  -9   5   89.69   13.70
   4  -9  -5   91.49   15.70
   4  -9  -5   90.09   14.70
   5  -9   5    6.60    8.10
  -5  -9  -5    1.10    7.70
  -5   9   5   -2.20    5.30
  -5   9   5    8.60    7.70
  -5  -9   5    1.10    3.80
   5  -9  -5    5.80    7.40
  -5  -9   5    5.70    8.90
   5  -9  -5    9.80    9.40
  -5   9  -5    0.80    6.50
   0 -10   5   18.40    7.80
   0 -10  -5   23.90   11.40
   1 -10   5   -8.20    6.00
  -1 -10  -5   -0.10    4.40
  -1 -10  -5    8.80    8.30
   1 -10  -5    3.10    6.40
  -1 -10   5   16.80    7.10
   1 -10  -5    0.00    7.80
   2 -10   5   13.10    8.80
  -2 -10  -5   11.70    4.10
  -2 -10  -5   10.10    9.10
   2 -10  -5   14.30   10.40
   2 -10  -5   14.60    7.80
  -2 -10   5    0.20    8.50
  -2 -10   5   13.20    6.70
  -3 -10  -5    3.10    8.80
  -3 -10   5   10.90    5.60
   3 -10  -5   15.80    8.80
  -3  10  -5   -0.10    9.10
   3 -10  -5   -1.20   10.40
  -3 -10   5   18.40   11.10
   0   0   6  395.86   14.70
   0   0  -6  383.36   14.70
  -1   0  -6    0.90    1.20
   1   0  -6    3.00    1.10
  -1   0  -6    0.70    1.00
  -1   0   6    0.30    0.80
   1   0   6    0.90    1.20
   2   0   6   59.59    4.50
  -2   0  -6   64.19    5.50
  -2   0  -6   61.39    4.80
   2   0  -6   57.89    5.00
   2   0   6   58.69    4.60
  -3   0  -6    0.80    2.20
  -3   0  -6   -0.20    2.00
   3   0   6    2.00    2.00
  -3   0   6    0.20    2.40
  -4   0  -6   26.90    5.10
  -4   0  -6   22.50    4.30
  -4   0   6   35.20    6.80
   4   0   6   33.50    5.30
  -5   0  -6    0.50    3.00
   5   0   6    1.50    2.90
  -5   0  -6   -0.70    3.20
  -5   0   6    1.90    3.40
   5   0  -6    1.20    1.60
   6   0   6    4.40    3.70
  -6   0  -6    5.40    3.00
  -6   0  -6    0.80    4.10
  -6   0   6    5.20    5.00
  -7   0  -6    0.60    2.80
  -7   0   6    3.50    5.60
  -7   0  -6   12.30    7.40
   8   0   6    8.30    4.50
  -8   0   6   -7.30    5.80
  -8   0  -6    7.50    7.00
  -8   0  -6    9.40    4.00
  -9   0  -6   -4.40    3.00
  -9   0  -6    5.30    6.80
   9   0   6    0.90    4.10
  -9   0   6   -7.70    6.60
 -10   0   6   19.70   11.90
 -10   0  -6    1.80    3.60
  10   0   6    6.70    5.20
 -10   0  -6   10.70   10.20
   0   1  -6   -1.10    1.10
   0  -1   6   -0.20    0.80
   0  -1  -6   -0.10    1.10
   0   1   6    0.20    1.00
   0  -1  -6    1.10    1.20
  -1  -1  -6  190.18    8.10
   1  -1   6  173.48    8.80
  -1   1   6  178.88    7.10
   1   1  -6  178.38    8.40
  -1   1   6  184.48    8.60
  -1  -1  -6  177.78    9.40
  -1  -1  -6  186.88    9.00
   1   1   6  175.98    7.60
   1  -1  -6  190.38    8.40
  -1   1  -6  175.78    8.90
   1   1   6  168.58    9.00
   2  -1   6  468.35   18.80
  -2  -1  -6  477.05   18.70
   2   1  -6  417.36   20.50
  -2  -1  -6  473.25   18.40
  -2  -1  -6  454.55   19.70
  -2   1   6  482.45   18.20
   2  -1  -6  482.85   16.90
   2   1   6  423.56   17.80
  -2   1  -6  444.56   18.50
   2  -1  -6  480.35   17.10
  -2   1  -6  467.05   19.00
   3  -1   6   62.59    6.50
  -3   1   6   72.49    6.30
  -3  -1  -6   71.59    6.50
   3   1  -6   67.59    4.40
  -3  -1  -6   69.29    5.70
   3  -1  -6   72.39    6.50
  -3   1  -6   64.99    6.20
   3  -1  -6   73.39    4.30
  -3   1  -6   66.99    6.30
   3  -1  -6   64.19    5.10
   3   1   6   62.69    4.80
  -4   1   6  610.34   30.20
  -4  -1  -6  665.03   28.20
  -4  -1  -6  670.63   25.10
   4  -1   6  631.54   26.80
   4   1  -6  629.54   22.20
  -4  -1   6  643.34   30.50
  -4   1  -6  657.73   27.30
   4   1   6  618.14   23.90
  -4   1  -6  661.83   27.10
   4  -1  -6  628.84   26.50
  -5  -1  -6    3.90    4.00
  -5  -1  -6    0.40    2.50
   5  -1   6    2.80    3.50
  -5   1   6    2.60    3.80
  -5   1  -6   -4.70    3.40
  -5   1  -6    2.00    3.10
   5   1   6    4.40    2.50
  -5  -1   6   -0.50    3.30
   5  -1  -6   -0.20    1.20
  -6  -1  -6  336.97   16.40
  -6   1   6  336.07   21.20
  -6  -1  -6  344.57   21.60
   6   1   6  336.67   15.50
  -6  -1   6  373.16   24.40
  -6   1  -6  337.57   19.70
  -6   1  -6  355.36   20.80
   6  -1  -6  333.87   13.60
   6  -1  -6  376.86   19.50
   7  -1   6    3.60    4.30
  -7  -1  -6    1.30    3.20
  -7   1   6    4.90    5.40
  -7  -1  -6    2.10    5.80
   7  -1  -6    0.40    4.20
   7   1   6    6.10    3.30
  -7  -1   6    3.30    6.30
   7  -1  -6    1.90    2.30
  -7   1  -6    5.80    5.40
  -7   1  -6    3.70    5.30
  -8  -1  -6   56.79    7.70
  -8   1   6   69.79   13.70
  -8  -1  -6   48.90   11.50
   8  -1   6   61.49    8.90
   8   1   6   59.39    7.40
  -8   1  -6   62.49    6.60
  -8   1  -6   64.79   13.40
  -8  -1   6   29.60   10.10
   9  -1   6    5.00    5.00
  -9  -1  -6    6.30    3.90
  -9   1   6   -0.80    6.80
  -9  -1  -6   -0.90    7.40
  -9   1  -6    1.70    7.50
   9   1   6   -3.10    3.50
  -9  -1   6   -7.20    6.20
  -9   1  -6    2.50    3.50
 -10   1   6   -1.30    7.70
  10  -1   6    1.40    5.30
 -10  -1  -6    8.70    4.50
 -10  -1  -6    4.60    8.00
  10   1   6   -1.50    3.90
 -10   1  -6    1.50    3.60
 -10   1  -6    0.80    9.00
   0   2   6   58.99    3.60
   0   2  -6   62.69    5.30
   0  -2  -6   54.09    5.00
   0   2   6   65.19    4.20
  -1   2   6  476.65   15.40
  -1   2   6  475.95   18.30
  -1  -2  -6  491.05   18.80
   1  -2   6  458.75   18.90
  -1  -2  -6  457.85   18.90
   1  -2  -6  468.25   18.40
   1  -2  -6  439.16   18.40
   1   2   6  434.56   17.40
  -1   2  -6  446.26   18.80
   1   2   6  432.26   16.10
  -2  -2  -6  113.29    8.40
  -2   2   6  119.09    6.70
   2  -2   6  103.09    9.30
  -2  -2  -6  116.29    8.90
  -2   2   6  123.79    6.30
   2   2  -6  138.89    7.60
   2  -2  -6  115.59    7.20
   2   2   6  106.29    7.30
  -3   2   6   84.59    6.20
  -3  -2  -6   78.09    6.60
  -3   2   6   77.09    5.00
   3   2  -6   84.89    5.90
   3  -2   6   93.29    8.40
  -3   2  -6   79.59    7.30
   3   2   6   86.59    4.50
  -3   2  -6   80.09    6.90
   3  -2  -6   90.79    7.90
   3  -2  -6   77.19    5.30
   3  -2  -6   81.59    5.60
  -4  -2  -6   -2.40    2.60
   4   2  -6    2.80    1.70
   4  -2   6   -0.60    3.60
  -4  -2  -6    1.90    2.80
   4  -2  -6    2.50    3.70
  -4   2  -6    0.20    2.40
   4   2   6    1.60    1.40
  -4   2  -6   -3.90    1.90
   4  -2  -6    1.20    1.50
  -5   2   6    5.20    3.90
  -5  -2  -6    5.10    3.30
   5   2  -6    4.20    2.30
   5  -2   6    1.40    6.20
  -5  -2  -6    5.70    4.00
   5   2   6    3.70    1.80
  -5   2  -6   17.70    5.80
   5  -2  -6   -1.50    3.50
  -5   2  -6   12.60    5.30
  -6   2   6   -1.80    3.60
   6   2  -6   -3.40    3.20
   6  -2   6    0.00    4.30
  -6  -2  -6    1.10    4.90
  -6  -2  -6    0.60    3.30
   6   2   6    2.10    2.00
  -6   2  -6    0.30    3.70
  -6   2  -6    0.30    4.20
   6  -2  -6    4.60    4.50
   7  -2   6   40.80    8.50
  -7  -2  -6   49.30   11.00
  -7   2   6   55.69   10.70
  -7  -2  -6   33.30    6.20
   7  -2  -6   30.50    7.80
   7   2   6   42.40    5.10
  -7   2  -6   30.30    7.50
  -7   2  -6   51.89    9.60
  -8  -2  -6    8.00    8.00
  -8  -2  -6    5.60    5.20
  -8   2   6   10.40    7.30
   8  -2   6   19.30    6.80
  -8   2  -6    4.80    6.00
  -8   2  -6    7.10    7.10
   8   2   6   11.30    3.60
   8  -2  -6    5.80    6.30
  -9   2   6   75.19   15.60
  -9  -2  -6   51.19   14.40
  -9  -2  -6   54.59    8.20
   9  -2   6   67.99   11.40
   9   2   6   65.69    6.80
   9  -2  -6   43.50   10.10
  -9   2  -6   59.39    7.30
  -9   2  -6   46.50   12.30
 -10   2   6    1.10    8.70
 -10  -2  -6    6.30    4.70
  10  -2   6   -2.80    6.10
 -10  -2  -6    2.00   10.40
 -10   2  -6    3.60    3.70
 -10   2  -6   -0.90    8.30
   0  -3  -6   -1.40    1.50
   0   3   6    1.20    1.20
   0  -3  -6    2.70    2.40
   1  -3   6   56.39    6.70
  -1  -3  -6   69.79    6.70
   1  -3  -6   67.69    6.00
  -1   3  -6   68.59    6.50
   1  -3  -6   57.69    6.10
   1   3   6   57.39    5.70
  -2   3   6   82.39    5.30
   2  -3   6   87.99    8.10
  -2  -3  -6   90.69    7.70
   2   3   6   75.59    3.90
  -2   3  -6  101.49    7.80
   2  -3  -6   75.19    6.60
   2  -3  -6   82.79    7.70
   3  -3   6   10.40    4.50
  -3  -3  -6   16.80    4.60
  -3   3   6   14.90    3.40
  -3   3   6   21.60    2.70
  -3  -3  -6    8.10    4.00
   3  -3  -6   16.50    3.80
  -3   3  -6   19.60    4.60
   3  -3  -6   15.60    4.70
  -4   3   6  188.78   11.40
  -4  -3  -6  197.18   12.30
  -4   3   6  202.38    9.90
  -4  -3  -6  171.78   14.50
   4  -3   6  183.18   13.60
  -4   3  -6  179.28   12.80
  -4   3  -6  170.58   11.90
   4  -3  -6  179.28   13.20
   4  -3  -6  182.48    9.70
  -5  -3  -6    8.00    6.00
   5  -3   6   10.70    6.40
  -5  -3  -6    7.70    4.00
  -5   3   6   14.70    2.60
  -5   3   6    3.50    3.50
   5  -3  -6    9.70    2.70
   5  -3  -6   13.00    5.80
  -5   3  -6   -1.40    3.70
  -5   3  -6    4.10    3.80
   6  -3   6   97.59   12.90
  -6   3   6  102.59   10.80
  -6  -3  -6   76.29   12.60
  -6  -3  -6   89.99   10.60
   6  -3  -6   91.39   12.30
  -6   3  -6  115.19   11.00
  -6   3  -6  123.09   14.80
  -7  -3  -6    4.30    4.00
  -7   3   6    4.80    5.50
  -7  -3  -6    4.80    6.30
   7  -3   6    2.20    5.30
  -7   3  -6    2.80    4.70
  -7   3  -6   -0.20    5.00
   7  -3  -6   14.50    7.30
  -8  -3  -6   43.20    7.80
  -8   3   6   35.90    9.90
  -8  -3  -6   21.90    9.90
   8  -3   6   32.10    8.90
  -8   3  -6   32.50    9.80
   8  -3  -6   38.00    9.90
  -8   3  -6   49.99   10.70
  -9  -3  -6   -2.10    8.20
  -9   3   6    3.20    6.80
   9  -3   6    8.90    6.90
  -9  -3  -6    2.10    4.50
  -9   3  -6    6.20    8.00
   9  -3  -6   13.20    8.20
  -9   3  -6    3.50    6.40
  10  -3   6    2.20    6.60
 -10  -3  -6   -3.90    9.50
 -10   3   6    1.60    7.90
 -10  -3  -6    6.30    5.60
 -10   3  -6    6.30    9.60
 -10   3  -6   10.10    4.20
  10  -3  -6    1.90    7.10
   0  -4  -6   20.80    4.60
   0  -4  -6   33.90    4.80
   0  -4   6   34.10    5.40
   1  -4   6  662.83   27.60
   1   4   6  657.33   23.70
  -1   4  -6  642.54   27.60
   1  -4  -6  599.04   27.00
   1  -4  -6  655.33   26.30
   2  -4   6    1.10    3.40
  -2  -4  -6   -1.50    3.10
  -2   4  -6    3.80    3.30
   2   4   6    2.10    1.20
   2  -4  -6    1.80    3.20
   2  -4  -6    2.00    3.50
  -3  -4  -6  186.58   14.80
  -3   4   6  190.98   10.80
   3  -4   6  205.58   14.40
  -3  -4   6  199.68   13.10
  -3   4  -6  200.28   13.00
   3  -4  -6  198.98   12.00
   3  -4  -6  160.98   14.90
  -4  -4  -6   12.10    4.90
  -4   4   6    2.50    3.20
  -4   4   6    3.60    2.40
   4  -4   6    1.20    4.50
   4  -4  -6    6.10    3.20
  -4   4  -6   10.30    4.60
  -4  -4   6    9.40    4.10
   4  -4  -6   17.60    6.30
  -5   4   6    1.10    1.90
  -5  -4  -6    3.00    4.00
  -5   4   6    3.40    3.60
   5  -4   6   -7.10    4.20
   5  -4  -6    5.10    5.70
  -5   4  -6    3.10    4.40
  -5   4  -6   -1.10    3.40
  -6  -4  -6    2.20    4.10
  -6  -4  -6    1.60    5.60
   6  -4   6    4.80    6.00
  -6   4   6    6.40    2.20
  -6   4   6    4.80    4.30
   6  -4  -6   15.30    7.40
  -6   4  -6   -1.40    3.90
  -6   4  -6    0.00    4.70
  -7  -4  -6  100.79   10.70
  -7  -4  -6   80.89   14.40
  -7   4   6  129.89   15.60
   7  -4   6  119.99   15.40
   7  -4  -6  149.88   17.90
  -7   4  -6  101.19   14.50
  -7   4  -6   97.49   12.50
  -8  -4  -6    2.30    5.00
   8  -4   6    5.80    6.20
  -8  -4  -6   -4.10    6.60
  -8   4   6    4.20    6.00
  -8   4  -6   -1.00    5.80
  -8   4  -6   -1.40    5.80
   8  -4  -6    2.90    7.30
  -9  -4  -6   36.30   19.00
  -9   4   6   51.99   13.50
   9  -4   6   68.29   12.90
  -9  -4  -6   71.09   10.80
   9  -4  -6   52.29   14.40
  -9   4  -6   82.39   14.10
  -9   4  -6   89.99   18.40
   0  -5  -6    2.20    2.70
   0  -5  -6   -0.90    3.10
   0  -5   6    1.60    3.10
   1  -5   6    1.00    4.00
  -1  -5  -6    5.80    3.90
  -1  -5  -6    3.00    2.20
   1  -5  -6    6.00    6.30
  -1   5  -6   15.40    5.70
  -1  -5   6   -0.80    2.70
   1  -5  -6   -0.50    3.00
  -2  -5  -6    0.40    2.90
   2  -5   6    3.40    4.40
   2  -5  -6   12.60    4.90
   2  -5  -6    1.20    4.20
  -2   5  -6    9.10    4.30
   2   5   6   11.40    2.10
  -2  -5   6    3.50    3.10
  -2  -5   6    3.00    3.90
   3  -5   6    9.80    6.20
  -3   5   6   13.20    4.30
  -3  -5  -6   10.10    5.30
   3  -5  -6    9.60    5.20
  -3  -5   6    3.90    3.90
  -3   5  -6    6.90    5.00
   3  -5  -6    5.90    4.30
  -4   5   6    0.70    2.50
  -4  -5  -6    1.50    3.90
  -4   5   6    2.40    3.20
   4  -5   6    1.30    5.30
   4  -5  -6    4.10    3.60
  -4   5  -6    3.30    4.10
  -4  -5   6    5.30    4.60
   4  -5  -6    1.70    5.10
   5  -5   6    1.20    5.90
  -5   5   6    0.70    2.50
  -5  -5  -6   -0.30    3.90
  -5   5   6    2.50    4.00
   5  -5  -6   -0.30    5.60
  -5   5  -6    2.60    4.40
  -5   5  -6    6.70    5.50
   5  -5  -6    4.70    3.70
  -5  -5   6    2.10    3.80
  -6   5   6    3.60    4.50
   6  -5   6    0.30    5.60
  -6  -5  -6    1.80    4.60
  -6   5   6    4.60    2.80
  -6   5  -6    7.40    6.50
   6  -5  -6   -1.80    6.00
  -6   5  -6    2.10    4.70
   7  -5   6   14.50    8.30
  -7  -5  -6    6.80    5.90
  -7   5   6    5.70    5.60
   7  -5  -6   12.50    9.10
  -7   5  -6    1.90    7.10
  -7   5  -6    9.20    6.10
  -8   5   6   11.00    7.90
   8  -5   6   11.60    7.90
  -8  -5  -6    0.40    5.80
  -8   5  -6    7.40    7.70
  -8   5  -6   10.90    7.10
   8  -5  -6    2.50    7.80
  -9   5   6    5.00    7.60
   9  -5   6   12.10    8.60
  -9  -5  -6   -8.10    5.10
   9  -5  -6   13.80   10.00
  -9   5  -6    9.30    7.80
  -9   5  -6   -4.00    7.80
   0  -6   6   12.90    4.80
   0  -6  -6    2.40    5.00
   0  -6  -6    3.40    3.50
   1  -6   6  330.37   19.50
  -1  -6  -6  361.66   15.80
  -1  -6  -6  336.17   20.80
   1  -6  -6  335.07   20.50
  -1  -6   6  354.96   21.90
   1  -6  -6  340.47   18.50
  -1  -6   6  370.76   18.50
  -2  -6  -6    1.20    4.70
   2  -6   6    4.30    5.60
   2  -6  -6    5.30    5.00
  -2   6  -6    3.00    4.10
  -2  -6   6    6.10    3.70
  -2  -6   6    1.80    4.50
   2   6   6   -2.30    1.80
   2  -6  -6    3.00    4.40
  -3  -6  -6  117.39   12.40
   3  -6   6   97.19   13.00
  -3  -6   6  107.59    8.60
   3  -6  -6  108.69   11.40
  -3   6  -6  124.69   12.20
  -3  -6   6   90.79   12.30
   3  -6  -6  103.39   13.10
  -4   6   6    3.70    3.60
  -4   6   6    1.30    3.90
  -4  -6  -6    0.70    4.80
   4  -6   6    9.00    6.60
  -4  -6   6    5.30    3.40
   4  -6  -6    3.40    4.00
  -4  -6   6   -0.70    4.50
  -4   6  -6   -0.20    5.30
   4  -6  -6    1.10    5.60
  -5   6   6    0.70    3.00
   5  -6   6    2.60    6.40
  -5   6   6    4.60    4.40
  -5  -6  -6    9.70    6.60
  -5   6  -6   -7.00    4.40
  -5   6  -6    7.20    5.70
   5  -6  -6    7.20    7.40
   5  -6  -6    0.40    4.30
  -5  -6   6    5.30    5.40
   6  -6   6    6.00    7.50
  -6   6   6    3.10    3.80
  -6  -6  -6   -1.30    6.00
  -6   6   6    4.60    5.20
   6  -6  -6    9.50    7.90
  -6   6  -6    6.90    5.60
  -6   6  -6    1.60    5.40
  -6  -6   6    6.30    5.70
  -7   6   6   19.10    8.40
   7  -6   6   36.60   10.90
  -7   6   6   27.00    5.20
  -7  -6  -6   16.70    7.70
   7  -6  -6   31.50   10.80
  -7   6  -6   12.60    7.60
  -7   6  -6   11.60    7.80
   8  -6   6   -7.60    6.60
  -8  -6  -6    9.70    7.00
  -8   6   6    1.50    6.60
  -8   6  -6   -4.00    5.60
   8  -6  -6    6.00    9.30
  -8   6  -6    0.90    7.90
   0  -7   6    5.10    5.00
   0  -7  -6    0.40    3.50
   0  -7  -6   -0.20    5.50
   1  -7   6   -4.20    4.20
  -1  -7  -6   -4.20    4.20
  -1  -7  -6    2.60    3.00
   1  -7  -6   14.90    5.60
   1  -7  -6    3.60    5.20
  -1  -7   6    7.60    5.40
  -1  -7   6    6.90    4.80
  -2  -7  -6   47.60   10.10
   2  -7   6   51.39   10.20
  -2  -7   6   30.10    8.40
  -2  -7   6   40.90    7.50
   2  -7  -6   44.30   10.10
   2  -7  -6   51.69    9.70
  -2   7  -6   27.50    7.30
   3  -7   6    3.20    6.00
  -3  -7  -6    1.70    5.20
  -3  -7   6   10.30    4.30
  -3  -7   6   -3.10    4.30
   3  -7  -6    5.20    5.40
  -3   7  -6   -1.20    4.30
   3  -7  -6    7.50    6.30
   4  -7   6   94.89   14.60
  -4   7   6  103.19   11.30
  -4   7   6  116.89   11.70
  -4  -7  -6  129.19   15.70
  -4  -7   6  101.89    8.80
   4  -7  -6  116.79   15.60
   4  -7  -6  116.79   14.30
  -4  -7   6  105.59   15.60
  -4   7  -6   97.99   13.10
   5  -7   6    7.30    7.90
  -5   7   6    1.20    4.20
  -5  -7  -6    6.60    7.10
  -5   7   6    5.30    5.50
   5  -7  -6    1.50    5.20
  -5  -7   6    9.60    7.20
  -5   7  -6    3.10    6.20
   5  -7  -6    5.10    8.20
  -5   7  -6    4.10    6.30
  -5  -7   6    7.40    3.70
  -6   7   6   29.60    6.50
   6  -7   6   32.00    9.80
  -6   7   6   10.60    6.80
  -6  -7  -6   20.00    8.30
  -6  -7   6   24.80    9.50
   6  -7  -6   27.90   11.00
  -6   7  -6   23.70    9.00
  -6  -7   6   22.30    4.80
  -6   7  -6   27.60    9.00
  -7   7   6    7.00    7.30
   7  -7   6   10.00    8.40
  -7  -7  -6   -2.80    5.70
  -7   7   6    7.40    4.20
  -7   7  -6    7.40    6.80
  -7  -7   6   11.70    3.80
   7  -7  -6    3.50    9.00
   0  -8  -6    4.60    4.40
   0  -8   6   -0.60    5.30
   0  -8  -6    6.30    6.60
  -1  -8  -6   75.29    8.10
   1  -8   6   81.29   12.60
  -1  -8  -6   68.29   12.60
   1  -8  -6   61.59   12.10
   1  -8  -6   73.59   10.70
  -1  -8   6   47.50    8.70
  -2  -8  -6   13.00    7.00
   2  -8   6   13.00    7.50
   2  -8  -6    6.30    6.20
  -2  -8   6   10.40    7.50
  -2  -8   6   11.00    5.60
  -2   8  -6    8.50    7.30
   2  -8  -6    8.20    7.20
   3  -8   6   46.00   12.10
  -3  -8  -6   37.60   11.00
  -3  -8   6   35.00   11.70
   3  -8  -6   45.80   10.60
   3  -8  -6   49.99   11.00
  -3   8  -6   66.89   12.90
  -3  -8   6   40.20    7.10
  -4   8   6    9.00    5.60
   4  -8   6    2.60    7.70
  -4   8   6    5.00    5.70
  -4  -8  -6    3.90    7.40
   4  -8  -6   -1.30    7.20
  -4  -8   6    2.90    7.30
   4  -8  -6    6.40    7.00
  -4   8  -6    2.80    6.80
   5  -8   6   16.60    9.60
  -5   8   6    3.60    4.90
  -5  -8  -6    6.50    7.60
  -5   8   6   13.50    7.40
   5  -8  -6    3.70    6.30
   5  -8  -6   19.90    9.90
  -5  -8   6   19.20    9.30
  -5   8  -6   10.80    7.50
  -5  -8   6    9.70    4.40
  -6  -8  -6   -2.50    6.90
  -6   8   6    4.20    4.60
  -6   8   6    8.30    7.40
   6  -8   6    3.10    7.80
   6  -8  -6    2.40    8.90
  -6  -8   6    1.30    3.50
  -6   8  -6   -5.50   11.00
  -6   8  -6    6.00    7.40
   0  -9   6   -7.80    5.20
   0  -9  -6   -3.20    4.30
   0  -9  -6    9.30    7.60
  -1  -9  -6    5.30    4.10
   1  -9   6    6.60    7.20
  -1  -9  -6   16.50    9.60
  -1  -9   6   -0.60    5.60
   1  -9  -6    4.70    7.00
   1  -9  -6    3.20    5.60
  -1   9  -6   -0.80    6.70
   2  -9   6   49.40   11.30
  -2  -9  -6   37.10   10.60
   2  -9  -6   53.29   10.70
   2  -9  -6   68.19   13.50
  -2   9  -6   62.09   13.60
  -2  -9   6   72.29   10.30
   3  -9   6   -0.30    7.80
  -3  -9  -6    4.70    7.50
   3  -9  -6   10.50    8.10
  -3  -9   6    4.60    4.90
   3  -9  -6    7.90    8.10
  -3   9  -6    1.90    7.20
  -3  -9   6    6.90    8.70
  -4   9   6   79.09   12.50
  -4   9   6   62.39   10.70
  -4  -9  -6   80.19   20.70
   4  -9   6   56.19   13.00
   4  -9  -6   86.99   15.80
   4  -9  -6   64.49   13.40
  -4  -9   6   67.29    8.60
  -4  -9   6   55.09   13.70
  -4   9  -6   62.59   13.60
  -5   9   6   -3.10    5.60
  -5  -9  -6    5.70    8.40
  -5   9   6    8.80    6.40
   5  -9   6    6.80    9.10
  -5  -9   6    6.30    4.40
   5  -9  -6   24.80   10.80
   5  -9  -6   -2.40    6.10
  -5   9  -6   -5.50    6.30
   0 -10   6   12.90    7.90
   0 -10  -6    0.90    8.20
   0 -10  -6    5.80    5.70
  -1 -10  -6    1.20    4.30
   1 -10   6   12.00    7.70
  -1 -10  -6   -5.80    7.10
  -1  10  -6   -4.20    6.90
   1 -10  -6    0.70    8.30
  -1 -10   6   -4.70    5.60
   1 -10  -6    1.90    5.80
   2 -10   6   -4.10    7.30
  -2 -10  -6    9.30    8.70
   2 -10  -6    6.30    8.90
  -2 -10   6   10.20    6.20
  -2  10  -6    3.90    8.20
   2 -10  -6    1.10    6.90
   3 -10   6   -5.20    7.60
  -3 -10  -6   -0.70    7.60
   3 -10  -6    0.80    7.30
   3 -10  -6    0.50    8.10
  -3 -10   6    6.30    5.70
  -3  10  -6    3.70    8.40
   1   0  -7   -0.10    0.90
   1   0   7    1.60    1.30
  -1   0   7    0.80    0.90
  -1   0  -7    0.90    1.50
  -1   0  -7    0.60    1.10
   2   0  -7 1936.11   69.59
   2   0  -7 2119.49   66.29
  -2   0  -7 2175.88   70.39
  -2   0  -7 2115.79   68.79
  -3   0  -7    0.70    2.50
  -3   0   7    0.40    2.20
  -3   0  -7    1.40    2.10
   3   0   7    0.90    2.00
   4   0   7 5052.99  172.58
  -4   0  -7 5517.05  175.78
  -4   0   7 5542.85  178.48
  -4   0  -7 5462.15  175.18
   4   0  -7 5381.56  168.18
   4   0  -7 5459.35  168.28
  -5   0  -7    1.50    3.20
  -5   0  -7    1.30    3.10
   5   0   7    1.40    2.90
   5   0  -7    1.00    1.60
  -5   0   7    2.20    3.70
   6   0  -7 2397.56   81.19
  -6   0  -7 2464.45   89.29
  -6   0  -7 2457.05   82.79
   6   0   7 2487.45   84.29
  -6   0   7 2612.84   93.19
   7   0   7    0.40    3.90
  -7   0   7    0.80    5.50
  -7   0  -7    0.00    3.10
  -7   0  -7   -0.40    4.30
   8   0   7  481.05   22.20
  -8   0   7  492.95   32.30
  -8   0  -7  453.05   20.80
  -8   0  -7  406.46   28.20
  -9   0  -7   10.40    4.50
   9   0   7   -0.80    3.70
  -9   0  -7  -10.00    5.90
  -9   0   7    9.00    9.30
  10   0   7  969.60   39.90
 -10   0  -7 1035.30   54.19
 -10   0   7  972.20   54.69
 -10   0  -7  973.00   37.80
   0  -1  -7    2.30    1.40
   0   1   7    0.70    1.00
   0  -1   7   -0.10    0.90
   0   1  -7    1.30    1.40
   0  -1  -7   -0.80    0.40
   1   1  -7 5653.73  178.08
  -1  -1  -7 5864.61  177.28
  -1  -1  -7 5377.96  179.58
  -1   1   7 5701.83  176.58
   1   1   7 5593.84  176.78
   1  -1  -7 5915.01  177.08
   1  -1  -7 5738.33  178.18
   1   1   7 5397.46  179.18
  -2   1   7   20.80    3.50
   2  -1   7   20.60    3.90
  -2  -1  -7   18.20    3.90
  -2  -1  -7   20.10    3.50
   2   1  -7   22.60    4.60
  -2   1  -7   16.00    3.30
  -2   1  -7   16.40    3.80
   2   1   7   13.20    2.50
   2  -1  -7   22.10    3.10
   2  -1  -7   17.90    2.50
  -3  -1  -7 5855.71  186.88
  -3   1   7 5965.10  188.48
   3  -1   7 5872.71  190.58
   3   1  -7 6025.10  184.98
  -3  -1  -7 5337.77  190.38
   3  -1  -7 6029.80  184.48
   3   1   7 5787.42  185.28
  -3   1  -7 6171.98  188.68
  -3   1  -7 5945.91  188.08
   3  -1  -7 5823.62  185.88
   4  -1   7   20.60    5.20
   4   1  -7   26.70    3.20
  -4  -1  -7   33.40    5.30
  -4  -1  -7   28.80    6.20
  -4   1  -7   21.80    4.80
  -4   1  -7   29.60    6.10
   4   1   7   29.10    4.20
  -5  -1  -7 2015.50   69.19
  -5   1   7 1981.00   73.89
  -5  -1  -7 2024.70   74.09
   5  -1   7 1993.70   71.49
  -5   1  -7 2029.20   76.69
   5  -1  -7 2067.69   71.89
  -5   1  -7 2045.00   73.09
  -5  -1   7 2077.69   77.79
   5   1   7 2118.89   68.59
  -6   1   7   30.80    7.80
  -6  -1  -7   34.70    6.00
   6  -1   7   32.50    6.90
  -6  -1  -7   19.00    6.40
  -6   1  -7   46.50    9.10
  -6  -1   7   41.70   10.30
   6  -1  -7   29.60    2.80
  -6   1  -7   19.00    6.00
   6   1   7   30.00    4.80
  -7   1   7 1777.02   71.49
   7  -1   7 1813.22   64.79
  -7  -1  -7 1767.12   70.79
  -7  -1  -7 1817.52   62.49
  -7   1  -7 1751.42   67.79
   7  -1  -7 1693.63   57.99
   7   1   7 1772.42   60.99
  -7   1  -7 1815.52   69.69
  -7  -1   7 1805.92   74.19
  -8  -1  -7   14.00    8.90
   8  -1   7    7.70    5.30
  -8   1   7    3.70    6.70
  -8  -1   7   18.40    8.00
  -8   1  -7   20.00    5.10
  -8   1  -7    6.80    6.10
   8   1   7   12.90    4.80
  -9   1   7  735.53   42.50
  -9  -1  -7  690.33   29.80
   9  -1   7  739.83   32.50
  -9  -1  -7  706.13   42.00
  -9   1  -7  684.93   39.90
  -9   1  -7  722.73   28.90
   9   1   7  700.73   29.20
  -9  -1   7  748.13   44.00
 -10   1   7    7.10    9.70
 -10  -1  -7   14.80   11.60
 -10  -1  -7    3.00    5.10
  10  -1   7    5.10    6.10
 -10   1  -7    6.20    4.40
 -10  -1   7   -5.40   11.30
  10   1   7    3.40    4.40
 -10   1  -7    2.10    8.50
   0   2   7 1972.40   64.79
   0   2  -7 1968.90   66.79
   0   2   7 2082.09   62.89
   0   2   7 1866.21   66.09
   0  -2  -7 2074.59   66.89
  -1   2   7   16.70    2.80
  -1  -2  -7   16.70    4.00
  -1  -2  -7    8.70    2.80
   1  -2  -7   23.10    3.80
   1   2   7   23.40    3.10
  -1   2  -7   19.10    4.00
   2  -2   7 8965.80  291.67
  -2   2   7 9013.80  286.57
  -2  -2  -7 9999.00  292.47
  -2   2   7 9559.44  289.37
  -2   2   7 9385.56  288.07
  -2  -2  -7 9059.19  291.07
   2  -2  -7 9212.48  291.37
   2  -2  -7 9030.90  289.97
   2   2   7 8996.10  290.27
  -3   2   7    7.00    2.70
  -3  -2  -7    4.10    2.90
  -3  -2  -7    6.10    3.80
   3  -2   7    5.10    3.40
  -3   2  -7    8.50    3.60
   3  -2  -7    4.00    3.40
  -3   2  -7    4.50    2.80
   3   2   7    7.20    1.90
   3  -2  -7    7.30    2.40
   3  -2  -7    6.20    1.90
  -4  -2  -7 2244.18   77.29
  -4   2   7 2311.77   80.99
   4  -2   7 2193.28   79.59
   4   2  -7 2159.18   74.89
  -4  -2  -7 2310.17   81.29
  -4   2  -7 2342.27   78.89
   4  -2  -7 2308.57   73.89
   4  -2  -7 2305.37   79.89
   4   2   7 2356.46   73.69
  -4   2  -7 2332.27   79.59
  -5  -2  -7    3.30    4.50
   5   2  -7    1.80    1.90
  -5  -2  -7   -1.70    2.70
  -5   2   7    3.70    3.90
   5  -2   7    3.00    4.10
   5   2   7    0.80    1.60
  -5   2  -7    2.30    3.40
  -5   2  -7   -2.30    2.70
   5  -2  -7    3.50    4.50
  -6  -2  -7 1708.43   59.09
   6   2  -7 1701.53   55.19
  -6   2   7 1628.94   62.89
  -6  -2  -7 1610.74   65.59
   6  -2   7 1617.24   62.09
  -6   2  -7 1660.73   63.29
  -6   2  -7 1651.73   61.89
   6   2   7 1628.64   54.59
   6  -2  -7 1595.24   61.89
  -7  -2  -7    0.30    3.50
  -7  -2  -7   -1.30    5.20
   7  -2   7    1.70    4.90
  -7   2   7   -2.20    4.20
  -7   2  -7   -0.50    4.40
  -7   2  -7   -0.40    4.60
   7   2   7    0.70    2.60
   7  -2  -7   -3.00    4.60
  -8   2   7 1493.65   64.39
  -8  -2  -7 1562.04   67.79
  -8  -2  -7 1517.85   55.59
   8  -2   7 1522.35   58.59
   8  -2  -7 1452.15   59.69
  -8   2  -7 1477.45   60.99
  -8   2  -7 1496.15   63.49
   8   2   7 1549.74   51.79
  -9   2   7   -2.00    6.20
   9  -2   7   -5.50    5.00
  -9  -2  -7   -3.80    6.60
  -9  -2  -7    7.60    4.80
   9   2   7    1.70    3.10
  -9   2  -7    0.70    7.70
  10  -2   7  217.78   17.80
 -10   2   7  241.38   25.70
 -10  -2  -7  214.88   28.60
 -10  -2  -7  247.28   15.20
 -10   2  -7  225.08   24.60
 -10   2  -7  228.98   13.30
   0   3   7   -0.30    1.40
   0  -3  -7    0.80    2.10
   0   3  -7    1.40    2.40
  -1  -3  -7 5830.22  189.58
   1  -3   7 5901.31  189.08
  -1   3  -7 6352.06  189.88
   1   3   7 5588.84  187.78
   1  -3  -7 5895.01  189.48
   1   3   7 5892.51  185.08
  -2  -3  -7    4.70    3.10
   2  -3   7    3.00    3.10
  -2   3   7    4.60    1.80
   2  -3  -7    3.30    2.70
   2   3   7    4.90    1.30
  -2   3  -7    6.30    3.10
   2  -3  -7    7.90    3.60
  -3  -3  -7 1691.93   61.29
  -3   3   7 1599.44   55.19
  -3   3   7 1554.14   53.49
  -3  -3  -7 1612.34   58.19
   3  -3  -7 1636.44   56.29
  -3   3  -7 1620.24   58.19
   3   3   7 1634.74   51.49
   3   3   7 1679.93   51.79
   3  -3  -7 1708.43   59.59
   4  -3   7   10.90    5.10
  -4   3   7   18.40    4.30
  -4  -3  -7   19.60    5.20
  -4  -3  -7   20.40    6.70
   4  -3  -7   25.80    4.40
   4  -3  -7   25.90    6.50
  -4   3  -7   21.00    5.90
  -5  -3  -7 4042.30  144.69
  -5  -3  -7 4258.17  148.49
  -5   3   7 4295.87  142.29
   5  -3   7 4361.66  145.49
  -5   3  -7 4538.45  145.19
  -5   3  -7 4368.56  143.09
   5  -3  -7 4250.47  144.79
   5  -3  -7 4325.67  136.89
  -6  -3  -7   10.40    7.00
  -6   3   7   20.30    6.20
   6  -3   7   12.20    6.80
  -6  -3  -7    7.90    4.70
   6  -3  -7   10.90    6.40
  -6   3  -7    4.30    4.20
  -6   3  -7   10.70    5.70
  -7  -3  -7  605.94   27.90
  -7  -3  -7  604.74   36.00
   7  -3   7  657.83   32.00
  -7   3   7  624.24   32.20
   7  -3  -7  586.84   31.50
  -7   3  -7  618.84   30.80
  -7   3  -7  630.74   33.00
  -8  -3  -7   16.00    9.30
   8  -3   7   10.90    6.60
  -8   3   7    7.40    6.60
  -8  -3  -7    9.70    5.10
   8  -3  -7   20.70    9.00
  -8   3  -7   12.00    7.10
  -8   3  -7   -0.90    5.30
   9  -3   7  808.72   37.30
  -9  -3  -7  763.92   33.00
  -9  -3  -7  684.73   44.80
  -9   3   7  729.43   41.30
  -9   3  -7  756.32   38.60
   9  -3  -7  739.43   38.20
  -9   3  -7  761.42   42.20
 -10  -3  -7   -2.20    9.10
  10  -3   7    1.60    7.10
 -10   3   7  -11.50    6.40
 -10  -3  -7    2.80    5.20
 -10   3  -7    4.70    4.20
 -10   3  -7   -1.40    8.70
  10  -3  -7   13.40    8.50
   0  -4  -7 5465.75  167.88
   0  -4   7 5123.69  169.28
   0  -4  -7 5199.68  171.28
  -1  -4  -7   20.30    5.10
   1  -4   7   24.80    5.80
   1  -4  -7   28.60    6.00
   1   4   7   25.70    3.50
  -1   4  -7   27.30    5.80
   1  -4  -7   21.40    4.80
   2  -4   7 2306.27   80.79
  -2  -4  -7 2256.37   79.79
   2  -4  -7 2332.57   79.49
   2   4   7 2375.76   73.39
   2  -4  -7 2197.88   78.49
  -2   4  -7 2273.67   79.49
  -3   4   7   24.10    4.10
   3  -4   7   16.40    5.90
  -3  -4  -7   12.80    4.60
  -3   4  -7   17.90    5.00
   3  -4  -7   23.40    6.70
   3  -4  -7   17.00    4.70
  -4   4   7 3110.99  102.39
  -4  -4  -7 3119.29  105.19
   4  -4   7 3117.79  107.89
  -4   4   7 3133.19   98.09
  -4   4  -7 3036.60  104.99
   4  -4  -7 2979.70  106.79
   4  -4  -7 3068.09  101.99
   5  -4   7    8.00    5.80
  -5  -4  -7   -2.00    3.80
  -5  -4  -7    4.50    4.60
  -5   4   7    4.00    3.80
  -5   4  -7    1.10    4.10
  -5   4  -7    2.00    4.10
   5  -4  -7    9.20    5.90
  -6  -4  -7 1290.37   56.79
  -6   4   7 1200.28   49.50
  -6  -4  -7 1270.57   49.20
   6  -4   7 1267.07   53.39
   6  -4  -7 1152.78   51.79
  -6   4  -7 1301.37   52.79
  -6   4  -7 1291.37   50.59
  -7   4   7   -0.40    5.20
  -7  -4  -7   -8.90    5.20
  -7  -4  -7    3.00    4.50
   7  -4   7   -2.70    5.80
  -7   4  -7    0.50    5.80
   7  -4  -7    0.50    6.80
  -7   4  -7    1.00    5.50
  -8   4   7  716.63   38.40
   8  -4   7  768.92   37.80
  -8  -4  -7  767.52   34.00
  -8  -4  -7  793.32   44.80
  -8   4  -7  771.62   37.40
   8  -4  -7  711.23   38.30
  -8   4  -7  734.23   39.70
  -9  -4  -7   -8.10    4.60
  -9  -4  -7   -7.60   10.10
   9  -4   7    2.60    6.80
  -9   4   7    0.40    6.70
   9  -4  -7    8.40   15.90
  -9   4  -7   20.50   10.80
  -9   4  -7   -4.50    6.00
   0  -5   7    0.20    3.40
   0  -5  -7    2.90    2.80
   0  -5  -7   -0.30    3.50
  -1  -5  -7 1996.10   71.99
   1  -5   7 1940.81   70.89
   1  -5  -7 2053.89   69.59
   1  -5  -7 1904.21   71.69
  -1  -5   7 1996.40   68.69
  -1   5  -7 2039.70   72.19
   2  -5   7    0.00    4.20
  -2  -5  -7    6.80    4.60
   2  -5  -7    4.20    4.90
   2  -5  -7    4.00    4.20
  -2   5  -7    5.20    4.20
  -3  -5  -7 4266.07  145.39
  -3   5   7 4488.25  141.39
   3  -5   7 4393.76  147.19
   3  -5  -7 4046.80  145.19
  -3   5  -7 4530.55  145.69
   3  -5  -7 4366.66  144.09
   4  -5   7    5.80    5.90
  -4   5   7    3.10    3.40
  -4   5   7    1.80    2.50
  -4  -5  -7   -3.10    3.30
   4  -5  -7    2.90    5.40
   4  -5  -7    3.20    3.90
  -4   5  -7    7.20    4.60
   5  -5   7  456.95   26.10
  -5   5   7  396.66   16.20
  -5   5   7  354.06   22.70
  -5  -5  -7  377.36   21.70
   5  -5  -7  373.76   24.00
  -5   5  -7  400.16   24.00
   5  -5  -7  418.06   19.70
  -5   5  -7  380.26   22.30
  -6  -5  -7    6.90    5.90
  -6   5   7    7.60    5.40
   6  -5   7   -1.10    5.80
  -6   5   7    6.70    2.40
  -6   5  -7   10.60    6.30
   6  -5  -7    6.30    3.50
   6  -5  -7    1.00    6.30
  -6   5  -7   15.50    7.70
  -7   5   7 1691.73   68.39
  -7  -5  -7 1734.73   66.49
   7  -5   7 1689.03   71.09
  -7   5  -7 1744.93   71.89
   7  -5  -7 1956.80   73.49
  -7   5  -7 1779.12   68.69
  -8  -5  -7    2.20    5.90
  -8   5   7    5.40    6.80
   8  -5   7    9.00    8.00
   8  -5  -7    0.30    7.70
  -8   5  -7    7.40    7.40
  -8   5  -7    7.40    7.20
  -9  -5  -7  371.56   22.30
   9  -5   7  373.26   26.30
  -9   5   7  384.16   28.40
  -9   5  -7  353.36   28.70
   9  -5  -7  301.77   26.30
  -9   5  -7  360.36   25.30
   0  -6  -7 2629.34   86.39
   0  -6   7 2632.94   89.39
   0  -6  -7 2430.36   91.29
   1  -6   7   30.20    7.80
  -1  -6  -7   27.10    7.40
   1  -6  -7   33.80    7.50
  -1   6  -7   25.10    7.50
   1  -6  -7   40.30    7.70
  -1  -6   7   28.30    6.30
  -2  -6  -7 1672.13   63.79
   2  -6   7 1651.53   63.69
   2  -6  -7 1666.83   63.29
  -2   6  -7 1683.33   63.79
   2  -6  -7 1610.74   61.69
   2   6   7 1691.03   55.09
  -2  -6   7 1678.53   58.99
  -3  -6  -7   10.10    5.50
   3  -6   7   16.30    7.00
   3  -6  -7   14.00    6.50
  -3   6  -7   16.50    6.40
  -3  -6   7   15.40    4.80
   3  -6  -7    8.40    5.40
   4  -6   7 1358.46   56.19
  -4   6   7 1316.07   47.70
  -4  -6  -7 1360.16   53.99
  -4   6   7 1228.58   50.39
   4  -6  -7 1374.96   52.09
   4  -6  -7 1369.96   55.39
  -4   6  -7 1343.47   53.79
  -5   6   7    5.20    5.00
   5  -6   7   -0.10    7.10
  -5  -6  -7   -0.70    4.80
  -5   6  -7    7.10    5.90
   5  -6  -7    7.30    4.80
  -5   6  -7    5.10    6.30
   5  -6  -7   19.00    9.40
   6  -6   7 1272.77   57.89
  -6  -6  -7 1420.96   55.29
  -6   6   7 1309.67   46.00
  -6   6   7 1360.26   53.99
   6  -6  -7 1247.48   49.70
  -6   6  -7 1293.07   54.69
  -6   6  -7 1341.77   57.89
   6  -6  -7 1416.06   58.99
  -7  -6  -7   12.50    7.30
   7  -6   7    6.20    7.90
  -7   6   7   -1.40    5.80
  -7   6  -7    6.00    6.80
  -7   6  -7    7.20    7.20
   7  -6  -7   10.70    9.20
  -8  -6  -7  385.46   23.20
   8  -6   7  277.47   24.60
  -8   6   7  333.07   24.50
   8  -6  -7  333.17   27.00
  -8   6  -7  313.27   26.90
  -8   6  -7  303.87   22.70
   0  -7  -7    1.10    4.80
   0  -7  -7    3.60    4.00
   0  -7   7   -0.40    4.50
   1  -7   7 1851.51   69.69
  -1  -7  -7 1906.11   71.89
  -1  -7  -7 1900.51   63.49
  -1  -7   7 1862.61   67.49
  -1   7  -7 1943.81   72.29
   1  -7  -7 1831.22   67.09
   1  -7  -7 1733.93   70.89
   2  -7   7   -3.00    5.20
  -2  -7  -7   -0.40    4.60
  -2  -7   7    1.50    4.20
  -2   7  -7    0.10    5.00
   2  -7  -7    3.80    5.40
   2  -7  -7    7.10    5.40
   3  -7   7  610.74   33.20
  -3  -7  -7  671.73   33.90
   3  -7  -7  693.13   33.20
   3  -7  -7  626.04   32.60
  -3  -7   7  687.13   28.40
  -3   7  -7  677.93   33.60
  -4  -7  -7   10.50    7.20
  -4   7   7    3.10    4.20
  -4   7   7   -3.70    3.20
   4  -7   7    3.10    6.80
   4  -7  -7   -2.60    6.20
  -4  -7   7    1.90    4.00
  -4   7  -7   -2.90    5.20
   4  -7  -7   -4.10    4.90
  -5   7   7 1674.73   61.19
   5  -7   7 1705.53   71.69
  -5  -7  -7 1812.82   69.19
  -5   7   7 1707.53   65.89
   5  -7  -7 1774.32   66.19
  -5  -7   7 1686.23   60.09
  -5   7  -7 1778.22   69.09
   5  -7  -7 1818.82   71.29
  -6  -7  -7    6.90    6.60
  -6   7   7   -5.50    4.60
  -6   7   7   -0.70    3.40
   6  -7   7   -6.20    7.00
  -6   7  -7    0.80    6.30
  -6  -7   7    2.70    3.40
  -6   7  -7    2.90    6.10
   6  -7  -7   -3.90    7.60
   6  -7  -7   -1.40    4.20
  -7  -7  -7  213.28   19.20
  -7   7   7  267.87   21.00
   7  -7   7  267.07   23.50
  -7   7  -7  242.38   22.40
  -7  -7   7  219.38   12.10
   7  -7  -7  250.87   23.30
  -7   7  -7  216.28   19.10
   0  -8  -7  442.36   27.70
   0  -8  -7  435.46   21.50
   0  -8   7  464.05   24.80
  -1  -8  -7   13.80    4.50
   1  -8   7   14.00    7.40
  -1  -8  -7   17.30    8.30
  -1  -8   7   20.20    6.70
   1  -8  -7    8.80    5.40
  -1   8  -7    9.70    6.70
   1  -8  -7    6.70    6.30
  -2  -8  -7 1609.14   66.09
   2  -8   7 1543.05   63.89
   2  -8  -7 1622.14   66.09
   2  -8  -7 1602.64   61.99
  -2   8  -7 1638.24   65.89
  -2  -8   7 1639.14   59.69
  -3  -8  -7   29.60    9.80
   3  -8   7    8.70    8.20
   3  -8  -7   20.20    8.70
  -3   8  -7   17.90    8.80
   3  -8  -7   18.20    7.90
  -3  -8   7   15.70    5.80
  -4  -8  -7  744.63   39.30
   4  -8   7  740.23   40.30
  -4   8   7  787.32   34.10
  -4   8   7  823.32   36.80
  -4  -8   7  782.62   32.20
   4  -8  -7  767.62   38.30
   4  -8  -7  865.31   40.40
  -4   8  -7  828.32   39.90
  -5   8   7   -1.70    4.40
  -5  -8  -7    2.70    6.90
   5  -8   7    2.40    8.70
  -5   8   7   -1.80    5.00
  -5   8  -7    2.90    6.40
   5  -8  -7    4.10    5.90
   5  -8  -7    2.50    8.00
  -6   8   7  317.37   23.00
   6  -8   7  314.97   25.90
  -6  -8  -7  338.37   24.50
  -6   8  -7  339.07   24.70
   6  -8  -7  376.96   27.70
  -6  -8   7  351.36   16.40
  -6   8  -7  318.67   26.10
   0  -9   7   -5.70    5.10
   0  -9  -7   -2.10    6.40
   0  -9  -7    3.20    4.60
   1  -9   7  747.73   36.10
  -1  -9  -7  770.42   39.60
  -1  -9  -7  734.93   29.80
   1  -9  -7  633.64   37.60
  -1  -9   7  760.02   34.00
  -1   9  -7  748.43   39.50
   1  -9  -7  692.33   32.70
  -2  -9  -7   13.50    8.10
   2  -9   7   -6.80    6.40
   2  -9  -7    0.10    6.20
  -2  -9   7   -2.10    5.00
  -2   9  -7   -5.80    6.60
   2  -9  -7    5.80    6.70
   3  -9   7  807.72   41.00
  -3  -9  -7  792.22   41.60
  -3   9  -7  747.53   40.30
  -3  -9   7  796.72   33.80
   3  -9  -7  764.02   40.80
   3  -9  -7  837.62   39.10
  -4  -9  -7    2.40    8.40
  -4   9   7    2.40    5.40
  -4   9   7   -1.70    5.20
   4  -9  -7   -9.20    7.20
   4  -9  -7   -4.50    6.90
  -4  -9   7   -3.10    4.40
  -4   9  -7   10.10    8.10
  -5  -9  -7  374.66   27.30
   5  -9   7  315.77   26.20
  -5   9   7  338.77   20.40
  -5   9   7  363.46   24.00
   5  -9  -7  391.56   27.50
  -5  -9   7  372.16   18.00
  -5   9  -7  344.27   25.70
   5  -9  -7  361.76   24.60
   0 -10  -7 1040.80   51.99
   0 -10  -7 1002.80   41.50
   0 -10   7 1094.59   46.60
  -1 -10  -7   10.00    8.80
   1 -10   7   -2.30    7.00
  -1 -10  -7   -5.00    4.30
   1 -10  -7    4.50    8.90
  -1  10  -7   -1.10    8.80
   1 -10  -7   24.60    7.90
  -1 -10   7   14.80    7.30
   2 -10   7  245.68   21.30
  -2 -10  -7  287.87   24.90
   2 -10  -7  244.28   19.30
   2 -10  -7  241.08   23.60
  -2  10  -7  259.77   23.50
  -2 -10   7  244.58   17.50
  -3 -10  -7   15.40   10.50
   3 -10   7    9.70    9.00
  -3 -10   7    6.20    5.70
   3 -10  -7    6.00    8.30
   3 -10  -7   -4.00    7.80
  -3  10  -7    9.70    8.30
   0   0   8 7801.12  250.37
   0   0  -8 8200.68  250.67
  -1   0  -8   -0.10    1.20
  -1   0  -8   -0.50    1.10
   1   0  -8   -0.60    1.00
  -2   0  -8 1176.48   44.30
   2   0  -8 1062.79   41.00
  -2   0  -8 1167.08   40.00
   2   0  -8 1199.08   37.90
   3   0   8   -1.90    1.80
  -3   0  -8    1.80    2.30
   3   0  -8   -0.20    1.00
  -3   0  -8   -0.50    2.00
   4   0   8 2114.29   73.39
  -4   0  -8 2180.98   75.99
  -4   0  -8 2189.88   75.19
  -4   0   8 2167.08   77.89
   5   0   8   -0.10    2.80
  -5   0  -8   -0.50    2.50
  -5   0  -8    1.20    3.20
  -5   0   8   -0.50    3.40
  -6   0  -8 1358.16   53.09
   6   0  -8 1215.78   44.50
   6   0   8 1296.37   48.40
  -6   0   8 1404.56   56.99
  -7   0  -8    3.00    3.50
  -7   0  -8    0.20    5.00
  -7   0   8    3.60    6.10
   7   0   8   -1.60    3.10
  -8   0  -8  169.98   11.60
   8   0   8  171.58   12.20
  -8   0  -8  163.78   17.80
  -8   0   8  143.49   19.10
  -9   0  -8   -1.30    6.80
   9   0   8    2.00    4.40
  -9   0  -8    6.50    4.20
  -9   0   8  -13.10    5.80
 -10   0  -8  475.95   35.40
 -10   0   8  439.06   35.30
 -10   0  -8  473.65   22.10
  10   0   8  462.85   23.50
   0   1  -8    1.90    1.70
   0  -1  -8    0.40    0.60
   0   1   8   -0.70    1.10
   0  -1  -8   -0.10    1.30
   1   1  -8 2027.10   67.49
  -1   1   8 2026.90   66.09
  -1  -1  -8 2066.19   69.29
  -1  -1  -8 2066.39   66.49
   1  -1  -8 2019.30   67.69
  -1   1  -8 2054.89   68.79
   1  -1  -8 2169.18   66.79
   2  -1   8    1.80    2.30
  -2  -1  -8    4.00    2.40
  -2  -1  -8    2.40    1.90
   2  -1  -8    5.90    2.10
   2  -1  -8    8.80    1.90
   2   1   8    9.30    2.10
  -2   1  -8    4.00    2.50
  -3   1   8 2515.85   84.69
   3  -1   8 2439.86   83.99
  -3  -1  -8 2403.86   87.49
  -3  -1  -8 2626.44   86.19
  -3  -1  -8 2535.25   83.29
  -3   1  -8 2577.14   84.79
   3  -1  -8 2599.54   80.89
  -3   1  -8 2451.25   83.89
   3   1   8 2426.56   81.19
   3  -1  -8 2474.45   81.69
   4  -1   8   20.40    4.80
  -4  -1  -8   11.20    4.10
  -4  -1  -8   19.60    4.40
   4   1  -8   12.60    2.60
   4   1   8   16.70    3.80
  -4   1  -8   10.40    4.20
  -4   1  -8   17.30    4.90
   4  -1  -8   14.10    2.60
   5  -1   8  882.71   35.60
  -5   1   8  930.61   38.70
  -5  -1  -8  868.91   37.40
   5   1  -8  849.72   29.40
  -5  -1  -8  906.11   33.80
   5   1   8  841.22   32.30
  -5   1  -8  891.81   36.80
  -5   1  -8  837.42   36.30
  -6  -1  -8   13.80    6.60
  -6  -1  -8    3.10    3.40
  -6   1   8   13.50    6.30
   6  -1   8   20.60    6.10
  -6  -1   8    2.80    4.50
   6   1   8    3.30    3.10
  -6   1  -8    5.70    5.10
  -6   1  -8    9.00    4.80
  -7  -1  -8  845.52   33.50
  -7   1   8  784.62   40.50
   7  -1   8  840.82   35.30
  -7  -1  -8  835.72   40.40
   7   1   8  784.72   31.20
  -7   1  -8  774.42   37.50
  -7   1  -8  817.72   38.80
  -7  -1   8  883.11   43.80
  -8  -1  -8    2.30    4.00
  -8  -1  -8    0.90    6.20
   8  -1   8    6.00    5.20
  -8   1  -8    4.30    6.50
  -8  -1   8    2.30    6.30
   8  -1  -8    6.70    2.40
  -8   1  -8   -0.80    3.30
  -9  -1  -8  333.97   18.00
  -9  -1  -8  321.97   27.50
  -9   1   8  363.16   28.50
   9  -1   8  354.16   20.10
  -9  -1   8  293.07   27.40
  -9   1  -8  306.27   25.80
  -9   1  -8  328.57   16.90
   9  -1  -8  286.67   12.90
   9   1   8  340.67   17.00
 -10   1   8    4.50    9.10
 -10  -1  -8   12.00   10.90
 -10  -1  -8   -0.20    4.30
  10  -1   8   -2.20    5.10
 -10   1  -8    5.20    9.60
  10   1   8    5.30    4.50
 -10   1  -8    3.00    4.00
   0   2  -8 1194.48   40.10
   0  -2  -8 1039.10   40.60
   0   2   8 1069.59   38.60
  -1  -2  -8    5.40    2.70
   1   2  -8    3.20    2.30
  -1  -2  -8    7.60    2.30
  -1   2  -8    8.00    3.00
   1  -2  -8    2.20    2.10
   1   2   8    4.70    1.50
  -2   2   8 4144.09  129.09
  -2  -2  -8 4316.87  134.19
   2  -2   8 4029.90  134.09
  -2   2   8 4166.98  130.59
  -2  -2  -8 4144.59  133.89
  -2   2  -8 4114.79  134.09
   2  -2  -8 4191.18  132.79
   2   2   8 3951.50  132.19
  -3  -2  -8    4.90    2.90
  -3   2   8    5.40    2.60
   3  -2   8    7.70    3.70
  -3  -2  -8    7.80    3.30
   3  -2  -8    4.20    2.30
   3  -2  -8    2.20    3.40
   3   2   8    3.70    1.80
  -3   2  -8    3.90    2.90
  -3   2  -8    3.50    3.10
   3  -2  -8    5.50    1.80
  -4  -2  -8 1156.78   47.00
  -4   2   8 1214.38   44.90
  -4  -2  -8 1190.68   44.40
   4  -2   8 1191.28   46.30
  -4   2  -8 1287.67   51.19
   4  -2  -8 1261.67   41.30
   4  -2  -8 1217.28   46.50
  -4   2  -8 1181.88   45.70
   4   2   8 1188.18   40.80
  -5  -2  -8    0.50    2.80
  -5   2   8   -0.20    3.20
   5  -2   8    0.00    4.00
   5   2  -8    4.30    2.10
  -5  -2  -8   -3.90    3.50
  -5   2  -8    1.20    4.10
   5   2   8    0.10    2.00
   5  -2  -8   -1.70    1.40
   5  -2  -8   -0.40    4.10
  -5   2  -8   -2.50    2.90
  -6   2   8  614.54   31.00
  -6  -2  -8  624.04   33.00
   6   2  -8  639.14   23.40
  -6  -2  -8  631.74   27.60
   6  -2   8  594.14   29.90
  -6   2  -8  689.13   31.00
   6  -2  -8  685.43   31.00
   6   2   8  631.64   23.50
  -6   2  -8  651.33   31.30
  -7   2   8    0.70    5.50
   7  -2   8    6.80    5.90
  -7  -2  -8    2.20    3.70
  -7  -2  -8    1.80    5.70
   7  -2  -8   -8.00    4.10
  -7   2  -8    9.20    5.00
  -7   2  -8    0.20    4.50
  -8  -2  -8  750.92   32.10
  -8   2   8  750.82   40.00
   8  -2   8  754.12   34.70
  -8  -2  -8  757.22   41.80
  -8   2  -8  721.93   36.90
   8   2   8  726.93   27.90
  -8   2  -8  778.02   39.50
   9  -2   8   -4.10    4.90
  -9  -2  -8   -5.70    3.80
  -9  -2  -8    5.80    8.40
  -9   2   8    0.30    7.70
  -9   2  -8    0.60    3.60
  -9   2  -8   -1.90    6.40
   9   2   8   -0.10    3.00
 -10   2   8   96.09   18.20
  10  -2   8  113.39   14.20
 -10  -2  -8  102.09   10.90
 -10  -2  -8  122.09   21.90
 -10   2  -8  123.19   10.00
 -10   2  -8  132.29   21.10
   0   3   8    1.10    1.50
   0   3  -8    2.80    2.60
   0  -3  -8    2.30    2.60
  -1  -3  -8 2529.65   82.79
   1  -3   8 2395.76   81.99
  -1   3  -8 2470.55   82.59
   1   3   8 2359.16   79.89
   1   3   8 2429.96   78.19
   1  -3  -8 2412.96   82.09
  -2   3   8    2.40    1.40
  -2  -3  -8    7.30    3.00
   2  -3   8    5.20    3.40
   2  -3  -8    2.80    3.40
  -2   3  -8    6.80    3.40
   2  -3  -8    4.90    3.00
  -3  -3  -8  548.05   24.80
   3  -3   8  569.34   26.40
  -3   3   8  578.14   22.20
  -3  -3  -8  582.44   27.20
   3  -3  -8  574.04   26.00
   3   3   8  556.74   19.20
   3  -3  -8  548.15   23.40
  -3   3  -8  635.84   25.90
  -4  -3  -8    0.50    3.80
   4  -3   8    5.70    5.00
  -4   3   8    5.60    3.40
   4   3   8    2.20    1.30
   4  -3  -8    1.20    2.50
  -4   3  -8   -3.10    3.00
   4  -3  -8    6.60    4.50
  -4   3  -8    6.60    3.80
   5  -3   8 1946.31   72.09
  -5  -3  -8 1902.31   68.99
  -5  -3  -8 1916.71   74.69
  -5   3   8 1937.41   69.39
  -5   3  -8 2037.50   72.19
   5   3   8 1956.70   61.59
   5  -3  -8 1840.12   71.49
   5  -3  -8 2006.10   64.29
  -5   3  -8 1912.11   70.19
  -6  -3  -8    7.60    5.90
   6  -3   8    7.20    6.40
  -6   3   8   -2.70    3.80
  -6  -3  -8    4.70    4.10
  -6   3  -8   -1.30    3.60
   6   3   8    3.80    1.40
  -6   3  -8    0.70    4.30
   6  -3  -8    4.40    5.80
  -7  -3  -8  297.77   24.00
   7  -3   8  317.07   21.10
  -7  -3  -8  300.57   17.90
  -7   3   8  323.07   21.20
   7  -3  -8  293.57   20.90
  -7   3  -8  300.27   20.10
  -7   3  -8  253.37   20.40
  -8  -3  -8    2.30    7.60
  -8  -3  -8   -4.20    4.40
   8  -3   8   13.20    7.20
  -8   3   8    1.80    6.20
   8  -3  -8    5.50    7.20
  -8   3  -8    0.80    5.90
  -8   3  -8    3.30    6.60
  -9  -3  -8  297.47   18.20
  -9   3   8  293.37   25.00
   9  -3   8  285.17   20.60
  -9  -3  -8  312.27   29.20
   9  -3  -8  284.07   22.30
  -9   3  -8  261.37   21.90
   0  -4   8 2176.48   74.99
   0  -4  -8 2198.98   76.59
   0   4  -8 2200.38   76.79
   1  -4   8   23.90    6.20
  -1  -4  -8    6.70    3.90
   1  -4  -8   11.70    4.50
   1   4   8   16.10    2.70
   1  -4  -8    9.40    3.90
  -1   4  -8   21.60    5.70
   1   4   8   11.10    3.50
  -2   4   8 1225.38   40.20
   2  -4   8 1163.28   45.70
  -2  -4  -8 1160.58   45.50
  -2   4  -8 1155.98   48.60
   2  -4  -8 1195.28   44.80
   2  -4  -8 1117.59   44.00
   3  -4   8   -0.10    3.80
  -3   4   8    4.50    2.70
  -3  -4  -8    1.80    3.20
   3  -4  -8    7.30    4.60
  -3   4  -8    1.90    3.40
   3  -4  -8    2.10    3.20
  -4   4   8 1336.07   48.60
   4  -4   8 1382.36   54.09
  -4   4   8 1374.06   44.00
  -4  -4  -8 1285.27   51.19
  -4   4  -8 1339.37   51.79
   4  -4  -8 1409.96   49.10
   4  -4  -8 1315.77   53.09
  -5  -4  -8    3.10    4.30
  -5  -4  -8    1.90    4.50
  -5   4   8    3.10    3.40
   5  -4   8   -3.30    5.00
  -5   4  -8   -1.40    3.30
   5  -4  -8    6.30    5.40
   5  -4  -8    0.20    2.60
  -5   4  -8    1.90    4.50
   6  -4   8  604.94   32.50
  -6   4   8  582.94   29.30
  -6  -4  -8  589.94   34.60
  -6  -4  -8  648.44   29.40
  -6   4  -8  624.64   30.50
  -6   4  -8  644.04   32.40
   6  -4  -8  631.84   32.50
   6  -4  -8  618.74   24.00
   7  -4   8    8.30    7.20
  -7  -4  -8    0.80    4.80
  -7  -4  -8   -1.00    6.70
  -7   4   8    3.50    5.30
  -7   4  -8    7.70    6.90
   7  -4  -8    5.60    7.30
  -7   4  -8    0.10    5.20
   8  -4   8  341.37   23.80
  -8  -4  -8  331.17   28.30
  -8  -4  -8  324.77   20.30
  -8   4   8  371.36   25.50
  -8   4  -8  363.86   26.10
  -8   4  -8  338.57   23.60
   8  -4  -8  370.96   25.50
  -9  -4  -8    8.40   10.20
  -9  -4  -8    7.20    5.50
  -9   4   8   11.10    8.00
   9  -4   8    2.60    7.10
  -9   4  -8   -0.80    6.30
   9  -4  -8   16.10    9.30
  -9   4  -8    4.40    8.80
   0  -5  -8   -1.40    2.60
   0  -5  -8   -0.30    2.80
   1  -5   8  829.82   35.40
  -1  -5  -8  820.02   35.90
  -1  -5   8  895.31   33.90
   1  -5  -8  864.11   33.90
   1  -5  -8  778.32   35.10
  -1   5  -8  887.01   36.70
   2  -5   8    1.70    4.30
  -2  -5  -8   -2.90    3.30
   2  -5  -8   -1.10    3.70
   2  -5  -8    1.00    3.70
  -2   5  -8   -0.20    4.30
   2   5   8    1.40    1.60
   3  -5   8 1990.80   72.99
  -3  -5  -8 1956.60   71.49
  -3   5   8 1927.21   67.19
  -3   5  -8 1980.70   71.39
   3  -5  -8 1862.21   71.29
   3  -5  -8 1960.00   70.39
  -4   5   8    1.50    3.00
   4  -5   8   -1.40    5.00
  -4   5   8   -4.40    1.80
  -4  -5  -8    0.00    3.90
  -4   5  -8   -0.30    4.30
   4  -5  -8    4.20    5.60
   4  -5  -8    8.80    4.40
  -5  -5  -8  188.08   14.60
  -5   5   8  154.78    8.00
   5  -5   8  193.08   17.10
  -5   5   8  159.78   12.30
   5  -5  -8  150.38   17.70
  -5   5  -8  164.38   15.30
   5  -5  -8  176.58   11.90
  -5   5  -8  151.48   13.80
  -6   5   8    4.20    5.00
  -6  -5  -8   -3.80    4.50
   6  -5   8   -3.40    6.20
   6  -5  -8    2.20    7.10
  -6   5  -8    2.40    4.80
   6  -5  -8    6.10    3.60
  -6   5  -8    0.20    4.70
   7  -5   8  774.92   38.70
  -7   5   8  584.94   33.70
  -7  -5  -8  740.53   34.20
  -7   5  -8  707.43   38.20
   7  -5  -8  779.82   39.40
  -7   5  -8  769.62   36.40
  -8   5   8   -9.20    5.40
   8  -5   8    2.10    7.60
  -8  -5  -8    0.00    5.80
   8  -5  -8    8.40    9.80
  -8   5  -8    2.10    7.20
  -8   5  -8   -9.00    4.90
   9  -5   8  199.98   23.00
  -9  -5  -8  188.38   16.60
  -9   5   8  188.88   21.10
  -9   5  -8  189.18   19.40
   9  -5  -8  207.38   23.90
  -9   5  -8  214.88   22.90
   0  -6  -8 1343.27   48.30
   0  -6   8 1316.87   50.99
   0  -6  -8 1342.27   53.49
   1  -6   8   12.80    5.90
  -1  -6  -8    4.40    4.60
  -1  -6   8    1.30    3.90
   1  -6  -8    3.00    4.50
  -1   6  -8    2.00    3.70
   1  -6  -8    6.50    5.30
  -2  -6  -8  661.43   31.50
   2  -6   8  642.14   31.10
  -2  -6   8  691.23   27.90
   2   6   8  617.44   23.40
   2  -6  -8  594.54   30.10
   2  -6  -8  638.14   29.80
  -2   6  -8  644.24   31.20
  -3   6   8    7.60    3.90
   3  -6   8    6.70    6.20
  -3  -6  -8   12.20    5.70
  -3   6  -8   -0.70    4.40
   3  -6  -8    3.10    5.80
   3  -6  -8   -1.80    3.70
  -4   6   8  632.94   27.70
  -4   6   8  629.34   25.40
  -4  -6  -8  601.84   31.00
   4  -6   8  635.54   33.10
   4  -6  -8  630.34   29.70
   4  -6  -8  611.54   32.00
  -4   6  -8  635.14   31.40
  -5  -6  -8    6.90    6.60
  -5   6   8    1.40    4.30
  -5   6   8    2.00    2.90
   5  -6   8    4.90    6.90
   5  -6  -8   -4.00    3.90
  -5   6  -8    2.50    5.60
  -5   6  -8    4.20    5.50
   5  -6  -8    7.40    7.60
  -6  -6  -8  698.93   33.00
  -6   6   8  634.04   31.40
   6  -6   8  660.53   36.30
  -6   6   8  599.24   23.40
   6  -6  -8  698.53   36.60
   6  -6  -8  595.44   27.70
  -6   6  -8  630.94   35.10
  -6   6  -8  655.13   33.30
  -7  -6  -8    2.60    6.40
  -7   6   8   -5.00    4.60
   7  -6   8    3.00    8.10
  -7   6  -8   -3.10    5.90
   7  -6  -8    4.60    8.70
  -7   6  -8    1.00    6.20
  -8   6   8  160.08   18.80
   8  -6   8  162.98   20.20
  -8  -6  -8  145.99   15.80
  -8   6  -8  158.98   17.00
   8  -6  -8  191.38   23.20
  -8   6  -8  118.69   17.50
   0  -7   8   -0.70    4.50
   0  -7  -8    4.30    3.90
   0  -7  -8    0.40    5.50
  -1  -7  -8  832.22   39.10
   1  -7   8  839.12   37.40
   1  -7  -8  803.82   34.80
   1  -7  -8  830.42   39.00
  -1   7  -8  838.02   39.50
  -1  -7   8  852.61   35.70
   2  -7   8    6.50    6.30
  -2  -7  -8    5.00    5.70
  -2   7  -8   -6.80    3.40
  -2  -7   8    0.10    4.10
   2  -7  -8   10.20    6.10
   2  -7  -8    0.70    5.10
   3  -7   8  289.47   21.10
  -3  -7  -8  317.77   21.60
  -3   7  -8  310.97   21.30
  -3  -7   8  310.87   16.80
   3  -7  -8  270.37   20.00
   3  -7  -8  278.77   19.90
  -4   7   8    7.20    4.20
  -4  -7  -8    2.10    6.10
  -4   7   8    5.60    4.50
   4  -7   8   -1.40    6.20
  -4  -7   8    0.90    3.70
  -4   7  -8    4.10    5.60
   4  -7  -8    5.80    7.40
   4  -7  -8    6.20    6.00
   5  -7   8  733.13   39.30
  -5   7   8  700.83   29.30
  -5   7   8  753.52   34.10
  -5  -7  -8  723.73   36.50
  -5  -7   8  748.13   29.70
   5  -7  -8  749.73   38.80
   5  -7  -8  703.93   33.70
  -5   7  -8  731.13   36.90
   6  -7   8   17.40   10.30
  -6  -7  -8   -0.10    6.40
  -6   7   8    6.40    5.90
  -6   7  -8   -3.70    4.90
  -6  -7   8    0.90    3.90
   6  -7  -8    0.60    4.80
  -6   7  -8    0.30    6.00
   6  -7  -8   13.10   10.10
   7  -7   8  122.39   18.20
  -7   7   8  103.39   14.50
  -7  -7  -8  140.09   16.90
  -7   7  -8  134.59   17.90
  -7   7  -8  116.19   17.80
   7  -7  -8  104.09   17.70
   0  -8  -8  166.88   12.30
   0  -8   8  164.78   15.00
   0  -8  -8  182.38   17.70
   1  -8   8    4.30    6.10
  -1  -8  -8    3.30    5.80
  -1   8  -8    3.30    5.90
   1  -8  -8    1.20    5.60
  -1  -8   8   -3.80    4.90
   1  -8  -8    2.30    4.90
   2  -8   8  749.03   37.40
  -2  -8  -8  774.92   39.00
   2  -8  -8  828.22   36.40
  -2  -8   8  776.42   33.80
   2  -8  -8  752.42   38.30
  -2   8  -8  744.53   38.60
   3  -8   8   13.40    8.20
  -3  -8  -8   -1.20    6.10
  -3  -8   8    7.50    5.20
   3  -8  -8   13.00    7.50
  -3   8  -8    0.60    6.80
   3  -8  -8    3.80    6.90
   4  -8   8  313.87   25.30
  -4   8   8  344.07   21.00
  -4   8   8  339.17   19.30
  -4  -8  -8  333.07   24.40
  -4  -8   8  359.96   18.80
   4  -8  -8  388.06   25.60
  -4   8  -8  363.76   25.10
   4  -8  -8  378.16   24.40
   5  -8   8    3.80    7.80
  -5  -8  -8    9.80    7.90
  -5   8   8   -2.60    4.00
  -5   8   8    2.50    5.20
   5  -8  -8    8.10    8.80
  -5   8  -8   -0.60    6.40
   5  -8  -8   11.70    6.90
  -5  -8   8   -0.70    3.90
  -6  -8  -8  145.69   19.90
   6  -8   8  164.58   22.00
  -6   8   8  136.99   11.00
  -6   8   8  136.29   15.30
  -6   8  -8  140.09   19.40
   6  -8  -8  160.18   15.20
   6  -8  -8  179.98   21.70
  -6  -8   8  143.69   10.80
  -6   8  -8  158.08   17.70
   0  -9   8   -0.80    5.90
   0  -9  -8   -3.10    4.40
   0  -9  -8    3.20    7.30
  -1  -9  -8  378.96   26.90
   1  -9   8  371.46   24.20
   1  -9  -8  380.96   26.70
   1  -9  -8  341.57   20.60
  -1   9  -8  365.66   26.60
  -1  -9   8  347.17   21.80
   2  -9   8    5.70    7.40
  -2  -9  -8   -1.00    6.40
   2  -9  -8    3.90    6.40
  -2  -9   8   -3.80    4.50
  -2   9  -8    6.50    7.90
   2  -9  -8    2.10    7.70
  -3  -9  -8  322.47   31.90
   3  -9   8  318.77   24.40
  -3   9  -8  339.57   25.30
   3  -9  -8  310.87   24.30
  -3  -9   8  302.57   18.80
   3  -9  -8  326.47   23.10
  -4   9   8    8.80    5.90
   4  -9   8    6.40    7.90
  -4  -9  -8    9.90    8.90
  -4   9   8    7.70    6.40
  -4  -9   8    5.10    5.30
   4  -9  -8   -3.30    7.80
   4  -9  -8   12.10    8.30
  -4   9  -8    5.50    7.40
  -5   9   8  194.18   17.50
   5  -9   8  223.88   22.10
  -5  -9  -8  211.28   21.20
  -5   9   8  209.28   15.10
  -5  -9   8  173.88   12.90
   5  -9  -8  217.78   21.60
  -5   9  -8  234.08   35.10
   5  -9  -8  174.48   18.30
   0 -10   8  534.15   28.80
   0  10  -8  501.65   33.50
   0 -10  -8  478.65   32.90
   0 -10  -8  452.45   23.80
  -1 -10  -8   -3.90    7.20
   1 -10   8    3.50    7.60
   1 -10  -8   12.10    9.50
  -1  10  -8    5.40    8.50
  -1 -10   8    0.10    6.50
   1 -10  -8    4.90    6.40
  -2 -10  -8  116.39   18.40
   2 -10   8  101.99   23.90
  -2  10  -8   68.49   13.70
  -2 -10   8   94.59   12.80
   2 -10  -8  121.09   18.60
   2 -10  -8  112.19   14.00
   0   0  -9 1699.83   56.49
   0   0   9 1683.73   56.29
  -1   0  -9    0.00    1.30
  -1   0   9   -1.20    0.90
   1   0  -9    1.50    1.40
  -1   0  -9   -1.60    1.30
  -2   0  -9  240.38   11.70
   2   0  -9  260.07   10.20
   2   0  -9  238.68   12.70
  -2   0  -9  257.07   13.40
  -3   0  -9   -3.30    1.70
   3   0   9   -2.10    2.10
   3   0  -9    3.40    1.50
  -3   0  -9   -0.70    2.10
  -4   0  -9  463.05   23.00
  -4   0  -9  429.46   20.50
   4   0   9  379.76   18.70
  -5   0  -9    3.90    4.10
  -5   0  -9    3.60    4.30
   5   0  -9   -1.30    1.50
   5   0   9    4.70    3.40
  -5   0   9   -1.80    3.60
   6   0   9   91.39   10.30
   6   0  -9   73.99    5.40
  -6   0   9   91.19   14.00
  -6   0  -9   65.59   10.90
  -6   0  -9   66.09   10.40
   7   0   9   -0.20    3.50
   7   0  -9   -4.30    1.90
  -7   0  -9   -1.10    3.10
  -7   0  -9    1.20    4.70
  -7   0   9   -1.90    5.00
  -8   0  -9   28.40    6.20
  -8   0   9   35.90   11.10
   8   0   9   28.20    6.30
  -8   0  -9   42.10   11.20
  -9   0  -9   -3.70    3.50
  -9   0  -9   -4.30    6.70
   9   0   9   -5.60    4.00
  -9   0   9   -1.70    6.90
 -10   0   9   50.29   14.60
 -10   0  -9   30.20   12.80
  10   0   9   38.90    7.80
 -10   0  -9   33.60    7.60
   0   1   9    0.70    1.30
   0  -1  -9    0.60    0.80
   0   1  -9   -1.70    1.20
   0  -1  -9    2.20    1.70
  -1  -1  -9  485.95   20.70
   1   1  -9  481.75   19.20
  -1  -1  -9  490.15   18.00
   1  -1  -9  507.25   18.50
  -2   1   9  343.87   12.60
  -2  -1  -9  372.06   15.50
  -2  -1  -9  355.66   17.40
   2   1  -9  351.36   14.80
  -2   1  -9  358.36   16.70
   2  -1  -9  390.56   15.20
   2   1   9  308.87   14.30
   2  -1  -9  367.16   13.60
  -3  -1  -9  356.66   18.30
  -3   1   9  343.97   16.90
  -3  -1  -9  341.77   16.50
   3  -1   9  320.37   16.40
   3  -1  -9  365.76   14.40
  -3   1  -9  363.56   17.50
  -3   1  -9  322.37   16.30
   3  -1  -9  327.27   14.40
   3   1   9  349.67   14.70
  -4  -1  -9  769.12   30.60
  -4  -1  -9  774.32   32.50
   4  -1   9  811.52   32.20
  -4   1   9  782.82   36.60
   4   1  -9  768.72   27.80
   4  -1  -9  788.72   27.50
   4   1   9  780.42   29.40
  -4   1  -9  788.82   32.20
   5   1  -9   78.49    5.00
   5  -1   9   95.49   10.80
  -5  -1  -9   78.29    7.80
  -5  -1  -9   63.09    8.90
  -5   1   9   78.49   10.80
   5   1   9   98.89   13.30
  -5   1  -9   87.99    9.50
  -5   1  -9   70.59    9.40
   6  -1   9  407.56   21.60
  -6   1   9  433.86   25.60
  -6  -1  -9  413.66   19.90
  -6  -1  -9  422.26   24.40
  -6   1  -9  417.26   23.50
  -6   1  -9  425.76   23.80
   6   1   9  404.56   18.90
  -7   1   9   70.69   12.80
   7  -1   9   92.49   11.80
  -7  -1  -9   45.90   10.70
  -7  -1  -9   58.69    8.30
  -7   1  -9   58.49   10.30
  -7   1  -9   48.10   10.40
   7   1   9   65.79    7.80
  -8  -1  -9   54.39   11.80
  -8   1   9   83.69   15.20
  -8  -1  -9   79.59    9.70
   8  -1   9   71.09   10.10
  -8   1  -9   80.79    8.60
   8   1   9   75.29    9.80
  -8   1  -9   73.19   13.90
  -9  -1  -9    7.60    5.10
  -9   1   9   21.90   11.10
   9  -1   9   30.50    7.90
  -9  -1  -9   12.70   10.00
  -9   1  -9   12.80    9.30
  -9   1  -9   20.40    5.80
   9   1   9   22.60    5.40
 -10   1   9   11.60   10.40
 -10  -1  -9   -2.10    4.30
 -10  -1  -9   -5.40    8.60
  10  -1   9    7.80    6.00
 -10   1  -9   -3.00    8.50
 -10   1  -9    2.10    4.70
  10   1   9    2.30    4.60
   0   2  -9  249.68   12.80
   0  -2  -9  242.68   12.60
  -1  -2  -9  368.36   16.50
  -1  -2  -9  360.36   14.90
  -1   2   9  340.77   14.00
   1   2  -9  314.67   17.00
   1   2   9  348.67   13.20
  -1   2  -9  381.16   16.80
   1  -2  -9  316.87   17.10
  -2   2   9  797.72   26.80
  -2  -2  -9  843.12   31.20
  -2  -2  -9  793.52   31.20
   2  -2   9  824.02   31.70
   2  -2  -9  805.72   30.30
  -2   2  -9  857.41   32.10
   2   2   9  755.42   29.20
  -3  -2  -9  174.08   11.30
  -3   2   9  158.78    9.40
  -3  -2  -9  159.18   10.40
   3  -2   9  139.59   10.80
   3  -2  -9  145.59    7.40
  -3   2  -9  145.49   10.50
  -3   2  -9  153.58   10.60
   3  -2  -9  144.29    8.80
  -4   2   9  116.99    9.40
  -4  -2  -9  107.39    9.10
  -4  -2  -9  103.69   10.10
   4  -2   9  107.19   10.30
   4  -2  -9  102.69    6.90
   4   2   9  110.69    6.70
  -4   2  -9  105.79    9.70
  -4   2  -9   97.79    9.40
  -5  -2  -9    5.10    4.00
   5  -2   9   14.80    6.10
  -5  -2  -9    2.70    4.50
  -5   2   9    6.80    4.70
   5   2  -9   10.90    3.50
   5  -2  -9    9.60    2.40
  -5   2  -9    8.80    5.40
   5   2   9   10.50    2.70
  -5   2  -9   14.80    5.10
  -6   2   9  112.99   14.20
   6  -2   9  129.79   12.40
  -6  -2  -9  117.89   14.50
   6   2  -9   88.59    6.20
  -6  -2  -9   98.39    9.50
   6   2   9  108.69    7.00
  -6   2  -9   80.29   10.70
  -6   2  -9  120.99   12.20
  -7   2   9   41.00    9.80
  -7  -2  -9   57.99   12.00
  -7  -2  -9   55.69    8.30
   7  -2   9   42.80    9.30
  -7   2  -9   36.90    8.30
  -7   2  -9   28.50    7.70
   7   2   9   46.20    8.20
  -8  -2  -9   52.59    8.80
  -8  -2  -9   67.49   15.00
   8  -2   9   42.20    9.10
  -8   2   9   65.69   12.70
  -8   2  -9   31.20    9.30
   8   2   9   62.99    6.70
  -8   2  -9   30.40    9.30
  -9  -2  -9   36.00   13.00
  -9  -2  -9   59.89    9.60
  -9   2   9   53.69   14.40
   9  -2   9   49.30   10.10
   9   2   9   44.30    6.00
  -9   2  -9   37.70   11.50
 -10   2   9   18.80   10.90
  10  -2   9   17.90    8.20
 -10  -2  -9   12.60    6.60
 -10  -2  -9    9.60   11.30
 -10   2  -9    8.80    5.40
 -10   2  -9   15.70   10.70
   0  -3  -9    4.10    3.30
   0   3   9    2.90    1.20
   0   3  -9   -1.10    2.30
  -1   3   9  303.77   14.80
  -1  -3  -9  351.56   17.30
   1  -3   9  334.57   16.90
  -1   3  -9  355.86   17.40
   1  -3  -9  349.27   17.00
   1   3   9  349.67   14.60
   1   3   9  327.47   14.20
  -2  -3  -9  154.98   10.80
   2  -3   9  156.48   11.10
  -2   3   9  122.09    8.70
  -2   3   9  155.18    7.00
   2   3   9  149.99    7.00
  -2   3  -9  155.88   10.90
   2  -3  -9  142.59    9.90
  -3  -3  -9  126.99   11.00
  -3   3   9  107.09    7.30
   3  -3   9  132.99   11.00
   3  -3  -9  119.49   12.20
  -3   3  -9  108.49   11.30
   3  -3  -9  114.59   16.10
  -4  -3  -9  170.08   14.30
  -4  -3  -9  164.98   12.10
   4  -3   9  176.48   14.10
  -4   3   9  197.08   11.70
  -4   3  -9  185.98   13.10
   4  -3  -9  185.98   13.90
  -4   3  -9  178.98   13.40
   4   3   9  172.78    7.70
   4  -3  -9  167.58   10.20
  -5  -3  -9  180.68   13.10
  -5   3   9  168.28   12.90
  -5  -3  -9  188.88   16.20
   5  -3   9  174.98   14.60
   5  -3  -9  180.88   14.80
  -5   3  -9  173.38   13.80
  -5   3  -9  208.18   15.20
   5  -3  -9  179.18    9.50
   5   3   9  171.48    7.30
  -6   3   9  126.69   12.50
  -6  -3  -9  126.99   16.60
   6  -3   9  150.08   14.40
  -6  -3  -9  148.19   12.00
  -6   3  -9  151.28   13.60
  -6   3  -9  156.38   14.60
   6   3   9  143.49    6.20
   6  -3  -9  116.69   14.40
   7  -3   9   23.50    8.10
  -7   3   9   22.10    7.50
  -7  -3  -9   14.70    8.70
  -7  -3  -9   14.40    6.00
  -7   3  -9   13.10    6.60
  -7   3  -9    8.30    6.40
   7   3   9   18.80    2.50
   7  -3  -9   10.90    7.20
  -8  -3  -9   57.19    9.70
  -8  -3  -9   85.79   16.40
   8  -3   9   72.29   11.90
  -8   3   9   75.59   13.60
  -8   3  -9   62.29   11.50
   8  -3  -9   58.79   12.20
  -8   3  -9   88.69   15.50
  -9   3   9   42.60   12.60
  -9  -3  -9   56.09    9.70
   9  -3   9   54.69   11.40
  -9  -3  -9   60.69   16.00
  -9   3  -9   52.99   12.30
  -9   3  -9   38.30   11.90
   0  -4   9  400.36   19.90
   0   4   9  447.06   21.30
   0  -4  -9  415.86   21.00
   0   4  -9  422.76   22.20
   1  -4   9  872.01   42.30
  -1  -4  -9  767.22   35.50
  -1   4  -9  725.43   34.90
   1   4   9  742.83   29.80
   1  -4  -9  763.42   32.10
  -2  -4  -9  104.39    9.90
  -2   4   9  106.89    6.20
   2  -4   9   97.89   10.20
   2  -4  -9  115.09   10.00
  -2   4  -9  109.19   10.10
   2   4   9  108.99    5.90
   2  -4  -9  101.99    9.30
  -3   4   9  179.58    9.80
   3  -4   9  185.38   14.40
  -3  -4  -9  165.48   12.80
  -3   4  -9  164.88   12.80
   3  -4  -9  173.78   11.80
   3  -4  -9  179.18   13.70
   3   4   9  182.38    7.10
   4  -4   9  173.18   15.10
  -4  -4  -9  171.48   13.60
  -4   4   9  200.18   12.00
  -4   4  -9  175.78   13.90
   4  -4  -9  188.08   15.10
   4  -4  -9  210.28   12.40
   5  -4   9   -1.90    5.20
  -5   4   9    0.50    3.20
  -5  -4  -9   -2.10    3.80
  -5  -4  -9    3.30    5.30
  -5   4  -9    3.70    5.20
  -5   4  -9    1.30    4.40
   5  -4  -9   -1.20    4.90
   5  -4  -9    4.10    3.10
  -6  -4  -9   51.09   11.20
   6  -4   9   62.89   11.50
  -6  -4  -9   43.30    8.20
  -6   4   9   56.89    9.30
   6  -4  -9   47.10   10.40
  -6   4  -9   34.60    8.50
  -6   4  -9   46.40    9.70
   6  -4  -9   54.49    5.70
  -7  -4  -9   87.19   12.20
  -7  -4  -9   90.19   15.50
  -7   4   9   78.19   12.50
   7  -4   9   84.89   14.20
  -7   4  -9   76.49   12.90
   7  -4  -9   64.09   12.40
  -7   4  -9  111.09   15.40
   8  -4   9   24.90    9.80
  -8   4   9   28.80    9.60
  -8  -4  -9   27.80    8.20
  -8  -4  -9   45.20   13.90
  -8   4  -9   19.90    8.80
  -8   4  -9   35.00   10.80
   8  -4  -9   36.50   11.50
  -9   4   9   68.69   15.00
   9  -4   9   62.39   12.70
  -9  -4  -9   95.79   18.10
  -9  -4  -9   94.09   12.10
  -9   4  -9   66.99   13.20
   9  -4  -9   72.49   15.00
  -9   4  -9   77.59   16.10
   0  -5   9   -1.20    3.60
   0  -5  -9    0.40    3.30
   0   5  -9   -2.70    3.70
  -1  -5  -9   86.49   11.10
   1  -5   9   72.99    9.90
   1  -5  -9   61.69    8.90
  -1   5  -9   67.09    9.50
   1  -5  -9   85.29    8.40
  -1  -5   9   61.89    9.30
   2  -5   9    4.90    4.70
  -2  -5  -9   14.30    4.90
   2  -5  -9   -1.30    3.20
   2   5   9    8.10    2.40
   2  -5  -9   10.50    5.00
  -2   5  -9   11.50    6.20
   3  -5   9  194.68   15.30
  -3  -5  -9  167.48   14.00
  -3   5   9  181.38   10.50
   3  -5  -9  213.28   15.50
  -3   5  -9  201.48   15.20
   3   5   9  171.28    6.70
   3  -5  -9  171.48   15.50
  -4   5   9    2.20    2.20
  -4   5   9    3.40    3.10
   4  -5   9    4.50    5.50
  -4  -5  -9   -0.50    4.50
   4  -5  -9   12.20    6.80
  -4   5  -9    0.30    4.40
   4  -5  -9    0.20    3.40
  -5  -5  -9    6.30    5.00
  -5   5   9   18.00    5.60
   5  -5   9   22.50    8.60
   5  -5  -9   13.60    7.50
   5  -5  -9   20.40    5.30
  -5   5  -9   12.70    6.00
  -5   5  -9   18.50    7.50
   6  -5   9   -1.20    6.70
  -6  -5  -9    8.00    5.90
  -6   5   9    4.80    4.90
   6  -5  -9   19.30    9.10
  -6   5  -9    6.40    6.40
  -6   5  -9    4.70    5.70
   6  -5  -9   10.60    4.30
  -7  -5  -9  112.79   14.00
   7  -5   9   84.39   14.80
  -7   5   9  119.09   15.00
   7  -5  -9  109.69   16.30
  -7   5  -9   87.99   13.30
  -7   5  -9   75.49   12.80
   8  -5   9   16.10    9.50
  -8  -5  -9   10.30    6.90
  -8   5   9    7.20    8.10
  -8   5  -9    7.10    7.30
   8  -5  -9   11.00   16.90
  -8   5  -9    5.40   10.30
   0  -6  -9   78.39    8.70
   0  -6   9   68.19    9.60
   0  -6  -9   57.79    9.70
   1  -6   9  409.46   23.10
  -1  -6  -9  444.66   24.50
  -1   6  -9  439.86   24.70
   1  -6  -9  409.06   23.70
  -1  -6   9  461.35   22.10
   1  -6  -9  428.36   21.50
  -2  -6  -9  125.39   12.50
   2  -6   9  103.99   13.60
   2   6   9  104.09    6.80
  -2  -6   9  101.79   10.00
   2  -6  -9  106.49   12.90
   2  -6  -9  123.39   11.70
  -2   6  -9  110.59   12.40
  -3  -6  -9  150.38   13.90
  -3   6   9  146.09   10.40
   3  -6   9  167.48   18.50
  -3  -6   9  152.78   11.30
   3  -6  -9  136.39   13.60
   3  -6  -9  168.78   13.90
  -3   6  -9  139.79   14.00
  -4   6   9   48.70    7.50
  -4  -6  -9   40.30    8.20
   4  -6   9   72.49   12.50
  -4   6  -9   40.70    8.50
   4  -6  -9   60.49    9.90
   4  -6  -9   42.30    9.70
  -5   6   9    4.40    2.90
  -5  -6  -9   -0.30    5.20
   5  -6   9   -6.00    4.90
  -5   6   9    7.90    4.70
   5  -6  -9    8.20    5.20
   5  -6  -9   28.80   10.00
  -5   6  -9    4.60    5.80
  -5   6  -9    3.90    6.00
  -6   6   9   68.89   10.60
   6  -6   9   65.39   13.60
  -6  -6  -9   84.89   13.00
  -6   6  -9   61.19   11.10
   6  -6  -9   65.09    9.10
  -6   6  -9   35.20    9.50
   6  -6  -9   67.59   13.90
   7  -6   9   19.20   10.40
  -7   6   9   17.40    7.00
  -7  -6  -9   14.30    7.50
  -7   6  -9   26.00   10.60
   7  -6  -9   22.20   10.90
  -7   6  -9   20.90    8.50
  -8   6   9   31.80   10.00
  -8  -6  -9   19.20    8.50
   8  -6   9   15.00    9.90
   8  -6  -9   14.50   10.90
  -8   6  -9    6.30    7.50
  -8   6  -9   35.30   12.60
   0  -7  -9   -1.70    5.50
   0  -7   9    1.70    5.30
  -1  -7  -9   80.49   12.80
   1  -7   9   66.39   10.80
  -1  -7   9   77.19   10.70
   1  -7  -9   72.89   11.90
  -1   7  -9   83.49   13.90
   1  -7  -9   56.79    8.90
  -2  -7  -9   40.30    8.50
   2  -7   9   52.29   11.10
   2  -7  -9   45.00    9.00
  -2  -7   9   63.79    9.70
  -2   7  -9   72.59   12.80
   2  -7  -9   55.99   11.40
  -3   7   9   14.10    5.20
  -3  -7  -9   27.30    8.40
   3  -7   9   13.30    7.50
   3  -7  -9   11.70    6.80
  -3  -7   9   15.50    5.70
   3  -7  -9   22.30    7.40
  -3   7  -9   31.40    9.20
   4  -7   9   72.69   14.10
  -4   7   9   82.29    9.60
  -4   7   9   90.19    9.70
  -4  -7  -9   73.29   12.40
  -4   7  -9   92.89   14.50
  -4  -7   9   75.39    9.40
   4  -7  -9  109.79   14.40
   4  -7  -9  113.59   15.10
   5  -7   9   79.79   14.50
  -5   7   9   87.69    8.30
  -5  -7  -9   84.19   13.00
  -5   7   9  109.49   11.70
   5  -7  -9  118.09   16.90
   5  -7  -9  121.29   13.00
  -5   7  -9   85.59   14.20
  -5  -7   9   95.99   10.30
   6  -7   9   37.80   12.50
  -6  -7  -9   36.60   10.00
  -6   7   9   34.10    4.70
   6  -7  -9   35.80   11.70
  -6   7  -9   41.90   11.80
  -6  -7   9   26.60    6.20
  -6   7  -9   13.20    8.10
   6  -7  -9   35.70    8.20
  -7   7   9   -5.40    6.10
  -7  -7  -9    4.20    7.60
   7  -7   9    5.60    9.10
  -7   7  -9   -0.60    6.10
   7  -7  -9   15.50    9.80
  -7   7  -9   24.90    9.90
  -7  -7   9   13.60    5.00
   0  -8   9   35.50    8.80
   0  -8  -9   21.60    8.10
   0  -8  -9   37.80    7.20
  -1  -8  -9   83.79   13.70
   1  -8   9   80.99   12.40
   1  -8  -9   81.59   10.60
   1  -8  -9   81.59   14.10
  -1  -8   9   59.89   10.30
  -1   8  -9  105.59   17.40
  -2  -8  -9   60.29   11.80
   2  -8   9   43.60   10.60
  -2  -8   9   39.00    8.50
  -2   8  -9   68.29   13.50
   2  -8  -9   53.19   10.40
   2  -8  -9   58.09   11.00
   3  -8   9   67.89   13.40
  -3   8   9   78.39   10.70
  -3  -8  -9   73.19   13.70
   3  -8  -9  110.79   16.30
   3  -8  -9   60.99   11.30
  -3  -8   9   61.19    9.50
  -3   8  -9   71.59   13.50
   4  -8   9   28.20   10.20
  -4   8   9   49.80    8.90
  -4   8   9   34.40    7.40
  -4  -8  -9   27.50   10.20
  -4   8  -9   33.60   11.50
  -4  -8   9   22.00    6.50
   4  -8  -9   46.50   11.10
   4  -8  -9   44.30   11.80
  -5  -8  -9    1.60    6.70
  -5   8   9    9.00    6.70
  -5   8   9    8.70    5.10
  -5   8  -9   14.60    8.20
   5  -8  -9   12.70    7.40
   5  -8  -9   -0.20    8.20
  -5  -8   9    6.50    5.00
   6  -8   9   23.60   11.00
  -6  -8  -9   17.90   10.30
  -6   8   9   32.80    9.20
  -6   8   9   16.70    5.00
  -6   8  -9   31.60   12.60
  -6   8  -9   30.60   11.50
  -6  -8   9   21.00    5.90
   6  -8  -9   24.70   12.20
   6  -8  -9   21.10    8.10
   0   9  -9   -1.10    6.20
   0  -9  -9   -2.10    7.20
   0  -9  -9   -4.70    4.10
   0  -9   9    0.40    6.20
  -1  -9  -9   20.50    9.30
   1  -9   9   27.60    9.30
  -1   9  -9   25.80   11.00
   1  -9  -9   11.70    6.00
   1  -9  -9   14.80    9.10
  -1  -9   9   28.90    8.60
  -2  -9  -9   40.80   11.70
   2  -9   9   49.60   11.40
   2  -9  -9   41.80    9.30
  -2   9  -9   44.50   12.60
   2  -9  -9   37.60   11.90
  -2  -9   9   48.70    9.60
   3  -9   9   49.10   12.70
  -3  -9  -9   38.50   11.60
   3  -9  -9   43.50   10.90
  -3  -9   9   45.60    8.80
  -3   9  -9   68.29   15.10
   3  -9  -9   35.70   11.70
  -4   9   9   94.19   12.10
  -4  -9  -9   57.39   13.20
  -4   9   9  103.29   13.40
   4  -9   9  102.49   16.50
   4  -9  -9   68.89   13.60
  -4  -9   9   82.69   10.70
   4  -9  -9  128.09   18.60
   0 -10  -9   39.90   13.00
   0 -10   9   29.80   10.00
   0  10  -9   26.40   11.70
   1 -10   9    1.90    7.20
  -1 -10  -9   -9.40    6.50
  -1  10  -9    4.30    8.90
   1 -10  -9   10.90    7.10
   1 -10  -9   -1.80    7.50
  -1 -10   9   -7.00    5.60
   2 -10   9  -10.70    7.20
  -2 -10  -9    5.20    9.30
  -2  10  -9   14.60    9.90
  -2 -10   9   -1.20    5.90
   2 -10  -9   34.80    9.20
   2 -10  -9    0.30    8.60
   0   0 -10 1578.14   53.39
   1   0 -10    0.70    1.40
  -1   0  10    2.20    1.40
  -1   0 -10    0.00    1.30
  -2   0 -10  139.49    8.10
   2   0 -10  139.99    6.80
  -2   0 -10  119.99    9.10
   2   0 -10  114.99    8.40
   3   0 -10    0.70    1.30
   3   0  10    2.10    2.50
  -3   0 -10   -4.60    1.70
  -3   0 -10    2.20    3.20
  -4   0 -10  229.48   14.10
   4   0  10  235.78   13.20
  -4   0 -10  225.28   15.10
   4   0 -10  240.68    9.50
  -5   0 -10   -2.90    3.30
   5   0 -10    0.00    1.30
   5   0 -10   -2.90    1.20
   5   0  10   -2.30    3.10
  -5   0 -10    1.50    3.60
  -6   0 -10   39.40    7.80
  -6   0  10   69.49   12.00
  -6   0 -10   49.80    9.30
   6   0  10   51.99    7.80
  -7   0  10    2.00    6.10
  -7   0 -10   -1.70    3.40
   7   0  10    6.80    4.40
  -7   0 -10    6.40    5.80
  -8   0 -10    2.40    6.20
  -8   0 -10    0.20    4.10
   8   0 -10   14.40    3.20
   8   0  10    4.90    4.30
  -8   0  10   -1.90    7.10
  -9   0  10   -6.90    6.90
  -9   0 -10   15.10    9.50
  -9   0 -10   -1.70    3.90
   9   0  10    1.80    4.40
 -10   0 -10   72.59   10.00
 -10   0  10   37.40   13.90
  10   0  10   52.49    8.80
 -10   0 -10   26.80   12.90
   0  -1 -10    0.40    0.80
   0  -1 -10    0.30    1.60
   0   1 -10    0.60    1.90
  -1   1  10  336.37   13.90
  -1  -1 -10  363.36   13.90
   1   1 -10  364.06   15.20
   1  -1 -10  365.76   14.60
   1  -1 -10  349.87   12.60
  -1   1 -10  329.87   16.00
  -2   1  10  106.69    5.20
  -2  -1 -10  103.79    8.80
  -2  -1 -10  109.59    7.10
   2   1 -10   97.09    6.50
   2  -1 -10   98.59    6.80
  -2   1 -10   90.39    7.80
   2  -1 -10  102.69    5.40
   2  -1 -10  100.29    5.50
   3   1 -10  294.97   13.30
  -3  -1 -10  313.67   17.20
  -3  -1 -10  293.17   15.00
   3  -1  10  301.37   15.40
  -3   1 -10  293.27   16.00
   3  -1 -10  321.87   13.50
   3  -1 -10  296.07   13.20
  -3   1 -10  288.67   15.20
   4   1 -10  153.88    8.40
   4  -1  10  146.99   11.10
  -4  -1 -10  175.98   13.10
  -4  -1 -10  153.48   10.60
  -4   1  10  184.08   13.10
  -4  -1 -10  146.09   11.30
   4  -1 -10  170.68    8.60
  -4   1 -10  142.89   12.20
   4   1  10  149.39    9.60
  -4   1 -10  164.88   13.40
   5   1 -10   38.80    4.30
  -5  -1 -10   58.79    9.90
  -5  -1 -10   32.70    5.90
  -5   1  10   63.49   10.30
  -5   1 -10   32.10    6.90
  -5   1 -10   46.20    8.90
   5  -1 -10   47.30    3.70
   5   1  10   43.00    6.10
  -6   1  10   67.49   11.40
  -6  -1 -10   65.59    8.30
  -6  -1 -10   61.69   10.70
   6  -1  10   70.39    9.70
  -6   1 -10   53.19    8.70
  -6   1 -10   61.59    9.90
   6   1  10   52.89    7.30
   7  -1  10   40.30    8.60
  -7  -1 -10   50.49    8.00
  -7  -1 -10   39.70    9.50
  -7   1  10   51.69   11.10
  -7   1 -10   51.39   10.10
  -7   1 -10   30.70    8.80
   7   1  10   61.39    7.70
   8  -1  10    9.30    5.60
  -8  -1 -10   -1.60    6.00
  -8  -1 -10    4.20    4.60
  -8   1  10    3.80    7.10
  -8   1 -10    3.60    6.50
  -8   1 -10    9.70    4.70
   8   1  10    4.50    3.70
   9  -1  10   19.00    6.70
  -9  -1 -10   23.30    6.60
  -9  -1 -10   10.40    9.90
  -9   1  10   33.70   12.30
  -9   1 -10   34.90   11.80
   9   1  10   18.30    5.30
  -9   1 -10   26.30    6.60
 -10  -1 -10   -0.10    4.90
 -10  -1 -10    3.90   10.50
  10  -1  10    6.00    6.10
 -10   1  10   -6.80    7.70
 -10   1 -10    3.60    4.60
  10   1  10    1.30    4.30
 -10   1 -10    2.30    9.30
   0   2 -10  137.79    9.10
   0  -2 -10  130.59    8.90
  -1   2  10   92.09    5.80
   1   2 -10   89.59    7.40
  -1  -2 -10  106.89    6.60
  -1  -2 -10  114.39    8.20
   1  -2 -10  102.49    7.60
   1   2  10   92.09    5.10
  -1   2 -10   99.99    7.90
  -2   2  10  590.04   20.00
  -2  -2 -10  587.94   24.40
  -2  -2 -10  613.24   23.80
   2  -2  10  564.84   24.60
   2   2 -10  577.54   23.70
  -2   2 -10  563.54   24.70
   2   2  10  553.14   21.90
   2  -2 -10  542.75   24.80
  -3   2  10   19.10    4.10
  -3  -2 -10   25.30    5.30
  -3  -2 -10   10.80    4.00
   3  -2  10   15.80    4.70
  -3   2 -10   13.70    4.10
   3  -2 -10   19.00    2.80
  -3   2 -10   12.90    3.80
   3  -2 -10   18.70    3.90
   4  -2  10   85.49   10.90
  -4   2  10   81.19    9.60
  -4  -2 -10   62.69    9.20
  -4  -2 -10   49.40    6.70
  -4   2 -10   56.59    8.20
   4  -2 -10   60.89    5.70
   4   2  10   65.29    5.60
  -4   2 -10   83.69   10.80
  -5  -2 -10    5.70    3.70
   5  -2  10   -0.70    4.70
  -5  -2 -10    1.50    3.60
  -5   2  10    5.50    4.40
   5   2  10    0.10    2.30
  -5   2 -10    4.30    4.10
   5  -2 -10    3.20    2.10
  -5   2 -10    4.90    3.80
   6   2 -10   41.80    4.30
  -6   2  10   36.10   10.10
  -6  -2 -10   39.60    8.90
   6  -2  10   37.70    8.20
  -6  -2 -10   47.80    8.00
   6   2  10   49.80    5.70
  -6   2 -10   42.10    8.70
  -6   2 -10   48.50    9.40
  -7  -2 -10   32.80    9.50
  -7  -2 -10   31.90    7.40
  -7   2  10   38.20    9.50
   7  -2  10   39.60    9.00
  -7   2 -10   35.40    8.30
   7   2  10   37.20    5.00
  -7   2 -10   20.50    7.50
  -8  -2 -10   64.39   13.80
   8  -2  10   51.49   10.00
  -8   2  10   56.39   13.20
  -8  -2 -10   52.49    9.20
  -8   2 -10   36.60   10.10
   8   2  10   67.19    6.30
  -8   2 -10   61.59   11.40
   9  -2  10   13.80    7.30
  -9  -2 -10   12.70    9.60
  -9   2  10    7.10    8.60
  -9  -2 -10    5.30    5.10
  -9   2 -10    1.00   11.50
   9   2  10   11.30    4.10
   0   3 -10    0.10    2.70
   0  -3 -10   -0.40    2.30
   1   3 -10  308.17   16.00
  -1   3  10  258.37   14.00
   1  -3 -10  301.77   15.60
  -1   3 -10  287.77   15.70
  -2   3  10   23.30    3.60
   2  -3  10   15.00    5.50
  -2   3  10   22.90    2.90
  -2  -3 -10   12.00    4.30
  -2  -3 -10   14.60    4.90
  -2   3 -10   21.20    5.70
   2  -3 -10   20.50    4.50
   2   3  10   19.00    2.80
   3  -3  10   50.19    8.40
  -3  -3 -10   50.29    7.90
  -3   3  10   46.20    5.60
  -3  -3 -10   39.40    6.90
   3  -3 -10   37.10    6.20
  -3   3 -10   43.10    7.50
  -4  -3 -10   19.60    6.30
  -4  -3 -10   29.80    6.60
  -4   3  10   24.90    5.10
   4  -3  10   31.50    7.80
  -4   3 -10   18.10    5.00
  -4   3 -10   22.30    5.80
   4   3  10   30.80    3.80
   4  -3 -10   30.00    6.00
  -5  -3 -10  151.18   14.90
  -5   3  10  170.58   12.70
   5  -3  10  178.88   15.10
  -5  -3 -10  162.78   12.70
   5  -3 -10  167.58   14.70
   5   3  10  173.08    7.80
  -5   3 -10  183.28   14.20
   5  -3 -10  166.98    9.60
  -5   3 -10  161.78   14.10
   6  -3  10   17.10    7.10
  -6  -3 -10   19.40    6.20
  -6   3  10   20.30    9.40
  -6  -3 -10   32.40    8.70
   6   3  10   24.90    3.00
  -6   3 -10   28.20    8.80
  -6   3 -10   24.10    7.40
   6  -3 -10   37.30    9.40
   6  -3 -10   33.20    4.00
  -7  -3 -10    8.30    7.40
  -7   3  10   11.00    5.90
   7  -3  10   15.10    7.70
  -7  -3 -10   16.90    6.10
  -7   3 -10    3.30    5.80
  -7   3 -10    8.80    7.00
   7   3  10    5.50    2.00
  -8   3  10   -9.50    4.60
   8  -3  10    5.00    6.40
  -8  -3 -10    3.80    5.20
  -8  -3 -10    8.90    8.30
   8   3  10   -0.70    1.80
  -8   3 -10    6.80    6.60
  -8   3 -10    5.50    6.70
  -9   3  10   38.40   12.50
  -9  -3 -10   43.90    9.40
   9  -3  10   31.90    9.40
  -9  -3 -10   35.30   14.20
  -9   3 -10   28.40   10.00
  -9   3 -10   31.10   11.10
   0   4 -10  240.68   15.10
   0   4  10  225.98   10.90
   0  -4 -10  226.28   17.30
   1  -4  10  173.48   12.20
  -1  -4 -10  152.38   11.90
   1   4  10  156.48    9.50
   1  -4 -10  145.99   11.60
  -1   4 -10  187.08   12.90
  -2   4  10   55.29    4.20
  -2  -4 -10   39.20    7.10
   2  -4  10   49.70    8.60
  -2   4 -10   56.09    8.80
   2   4  10   58.89    4.20
   2  -4 -10   48.80    7.20
  -3  -4 -10   20.00    6.10
  -3   4  10   27.70    4.30
   3  -4  10   26.40    7.40
   3   4  10   28.90    2.60
   3  -4 -10   14.90    5.70
   3  -4 -10   27.70    5.90
  -3   4 -10   24.90    5.80
  -4   4  10  109.39    8.70
  -4  -4 -10  124.09   11.50
   4  -4  10   93.99   12.90
  -4   4 -10  102.89   11.00
   4  -4 -10  101.49   13.50
   4  -4 -10  135.09   10.10
  -5   4  10   11.80    4.40
  -5  -4 -10    0.00    3.90
  -5  -4 -10    0.40    5.30
   5  -4  10    8.70    6.40
  -5   4 -10    5.70    4.70
   5  -4 -10    1.60    5.60
  -5   4 -10    5.10    4.30
   5  -4 -10    3.00    3.30
  -6  -4 -10   25.50    9.40
   6  -4  10   54.99   11.10
  -6   4  10   40.20    8.60
  -6  -4 -10   39.50    8.20
  -6   4 -10   46.90   10.80
  -6   4 -10   38.10   10.00
   6  -4 -10   49.90    6.00
   6  -4 -10   27.20    9.30
  -7  -4 -10    9.80    8.40
  -7   4  10   24.70    8.10
  -7  -4 -10   35.40    8.30
   7  -4  10   21.90    9.20
  -7   4 -10   17.30    7.50
  -7   4 -10   22.50    8.80
   7  -4 -10   20.00    9.10
  -8  -4 -10   45.60    9.50
   8  -4  10   46.40   11.00
  -8   4  10   18.70    8.90
  -8  -4 -10   44.00   13.10
  -8   4 -10   18.20    8.50
   8  -4 -10   26.10   10.20
  -8   4 -10   22.90    9.10
  -9   4  10   26.90   10.60
  -9  -4 -10   42.70    9.90
  -9  -4 -10   47.10   14.30
  -9   4 -10   60.29   13.10
  -9   4 -10   43.80   13.70
   0  -5 -10    3.80    4.40
   0   5 -10    1.30    4.30
   0   5  10   -4.70    2.40
   0  -5  10    0.90    3.80
  -1  -5 -10   46.50    8.50
   1  -5  10   43.90    8.00
  -1  -5  10   38.00    7.00
   1  -5 -10   30.40    6.40
  -1   5 -10   46.40    8.80
  -2  -5 -10    3.50    4.50
   2  -5  10    6.30    5.10
  -2   5  10    6.20    2.40
  -2   5 -10    4.30    5.30
   2  -5 -10    2.70    4.60
   2   5  10    0.90    1.80
   2  -5 -10    0.30    3.80
  -3  -5 -10  183.08   14.60
  -3   5  10  165.48    9.90
   3  -5  10  174.68   14.90
   3  -5 -10  174.68   14.60
   3  -5 -10  186.28   13.70
  -3   5 -10  191.88   15.10
   3   5  10  165.88    7.30
  -4   5  10    8.10    3.60
  -4   5  10    7.80    2.60
   4  -5  10    5.30    6.60
  -4  -5 -10    8.00    5.10
  -4   5 -10    7.80    5.00
   4  -5 -10   10.90    6.30
   5  -5  10    2.20    6.40
  -5   5  10    6.60    4.10
  -5  -5 -10    4.10    4.90
  -5   5 -10    0.70    5.40
   5  -5 -10    2.70    4.00
   5  -5 -10    5.10    6.60
  -5   5 -10    3.80    4.80
  -6   5  10   -0.60    4.20
   6  -5  10   -2.30    6.50
  -6  -5 -10    7.10    5.90
   6  -5 -10    4.50    7.00
  -6   5 -10    0.30    5.70
   6  -5 -10    1.30    3.60
  -6   5 -10    1.70    5.10
  -7   5  10   78.49   13.10
  -7  -5 -10   89.69   13.30
   7  -5  10  109.29   16.30
  -7   5 -10   80.89   13.90
  -7   5 -10   81.19   15.10
   7  -5 -10   92.19   16.00
  -8  -5 -10    5.90    6.70
   8  -5  10   -8.40    6.60
  -8   5  10   -8.70    4.90
  -8   5 -10    1.10    7.40
   8  -5 -10    2.00    8.50
  -8   5 -10    1.60    6.80
   0  -6 -10   76.49   12.10
   0   6 -10   51.89    9.00
   0  -6  10   49.20    8.50
   1  -6  10   69.29   10.60
  -1  -6 -10   61.49   10.40
   1  -6 -10   55.39    8.10
  -1   6 -10   59.29   10.90
   1  -6 -10   80.69   11.90
  -1  -6  10   52.79    8.50
  -2  -6 -10   34.90    7.30
   2  -6  10   54.79   10.10
   2  -6 -10   37.10    8.30
  -2  -6  10   53.19    8.50
  -2   6 -10   27.60    7.40
   2  -6 -10   29.00    8.00
   3  -6  10   25.80    8.50
  -3  -6 -10   13.80    5.80
  -3   6  10   37.10    5.80
   3  -6 -10   15.20    7.70
   3   6  10   26.00    2.20
  -3   6 -10   13.70    6.30
   3  -6 -10   26.40    7.60
  -4   6  10   42.90    6.00
  -4   6  10   46.60    7.20
  -4  -6 -10   38.60    9.10
   4  -6  10   32.60    9.30
   4  -6 -10   46.30    9.50
  -4   6 -10   49.10   10.90
   4  -6 -10   22.40    8.40
  -5  -6 -10   -5.30    4.30
   5  -6  10   -4.50    5.60
  -5   6  10    0.80    2.30
  -5   6 -10   -1.40    4.60
   5  -6 -10   -5.90    6.10
  -5   6 -10    8.00    6.60
   5  -6 -10    2.20    4.60
   6  -6  10   63.69   12.70
  -6  -6 -10   44.50    9.60
  -6   6  10   52.49    9.60
  -6   6 -10   56.89   12.20
   6  -6 -10   62.19    9.20
   6  -6 -10   55.49   13.10
  -6   6 -10   45.00   10.40
  -7   6  10   27.60    8.50
   7  -6  10   25.90   12.70
  -7  -6 -10    6.20    7.40
  -7   6 -10   44.60   11.90
  -7   6 -10    6.60   10.40
  -8  -6 -10   20.50    8.90
  -8   6  10   21.80    9.00
   8  -6  10   10.70    9.30
   8  -6 -10   36.50   13.30
  -8   6 -10    6.80    8.70
  -8   6 -10   13.20    9.10
   0   7 -10    0.70    4.20
   0  -7 -10   -0.20    5.30
   0  -7  10   10.60    6.20
  -1  -7 -10   35.10    9.10
   1  -7  10   38.00    9.10
  -1  -7  10   61.59   10.00
   1  -7 -10   46.90    8.40
  -1   7 -10   55.39   12.10
   1  -7 -10   44.20    9.90
   2  -7  10   42.00    9.90
  -2  -7 -10   18.10    7.80
   2  -7 -10   43.70   10.10
   2  -7 -10   24.00    7.50
  -2   7 -10   29.40    8.00
  -2  -7  10   31.70    7.60
  -3   7  10    5.80    3.80
   3  -7  10    1.30    6.20
  -3  -7 -10    1.60    5.70
  -3   7 -10    7.70    7.50
   3  -7 -10    5.50    6.50
   3  -7 -10   11.30    7.00
  -3  -7  10   -3.00    4.50
  -4   7  10   25.50    5.70
  -4  -7 -10   24.30    8.40
  -4   7  10   30.60    6.60
   4  -7  10   22.50    8.70
   4  -7 -10   12.70    7.90
   4  -7 -10   39.60    9.10
  -4  -7  10   22.10    6.30
  -4   7 -10    9.40    6.80
   5  -7  10   93.19   15.20
  -5   7  10   88.99   11.40
  -5  -7 -10   86.69   14.20
   5  -7 -10   90.79   13.00
  -5   7 -10   72.29   13.40
   5  -7 -10   87.69   14.70
  -5  -7  10   69.09    9.10
  -6  -7 -10   13.70    8.00
  -6   7  10   25.50    7.60
   6  -7 -10   15.90    7.00
  -6   7 -10   23.30   12.40
   6  -7 -10    8.80    9.60
  -6   7 -10   15.10    7.70
  -7  -7 -10    2.50    7.80
  -7   7  10   -4.80    6.00
   7  -7  10   -0.20    9.20
  -7   7 -10    7.50    8.60
  -7   7 -10   -3.30    6.30
   7  -7 -10    2.90    9.80
   0  -8  10   12.00    7.30
   0  -8 -10    6.90    7.40
   0   8 -10    6.00    7.40
   1  -8  10    8.40    7.30
  -1  -8 -10    3.50    6.80
   1  -8 -10    4.30    5.00
   1  -8 -10    9.20    7.50
  -1   8 -10    8.90    6.70
  -1  -8  10   15.10    7.10
  -2  -8 -10   57.99   11.80
   2  -8  10   66.59   12.30
  -2   8 -10   43.50   11.00
  -2  -8  10   55.69    9.70
   2  -8 -10   64.39   13.10
   2  -8 -10   47.50    9.90
  -3  -8 -10   -3.90    6.70
   3  -8  10    8.10    7.80
   3  -8 -10   -5.90    5.40
  -3  -8  10   -1.90    4.60
   3  -8 -10   11.30    7.70
  -3   8 -10    2.10    6.30
   4  -8  10   25.30   10.60
  -4   8  10   24.40    7.00
  -4   8  10   15.80    5.70
  -4  -8 -10   26.10    9.70
   4  -8 -10   31.30    9.90
  -4  -8  10   25.40    7.30
  -4   8 -10   27.80    9.40
   4  -8 -10   17.90    8.40
  -5   8  10    0.80    3.80
  -5  -8 -10   -2.50    7.30
  -5   8  10    3.30    5.30
   5  -8  10    2.90    8.70
  -5   8 -10   -0.30    6.90
  -5  -8  10   -2.90    4.40
   5  -8 -10   11.70    7.50
   5  -8 -10   -0.60    7.60
  -6  -8 -10   25.40    9.40
  -6   8  10   10.60    7.10
   6  -8  10   -3.40    8.40
   6  -8 -10   23.60   12.30
   6  -8 -10    6.90    6.50
  -6   8 -10   21.70   10.50
  -6  -8  10   11.10    5.20
   0   9 -10   -5.00    5.90
   0  -9  10    5.50    6.90
   0  -9 -10    0.50    7.90
  -1  -9 -10   29.00   10.60
   1  -9  10   24.20    9.60
   1  -9 -10   16.80    7.00
  -1   9 -10   22.80    9.20
   1  -9 -10   14.40    8.60
  -1  -9  10   19.20    8.00
   2  -9  10   14.60    8.70
   2  -9 -10    1.10    6.30
   2  -9 -10    4.20    7.60
  -2  -9  10   10.90    6.80
  -2   9 -10    1.60    8.50
  -3  -9 -10   25.00   10.20
  -3   9  10   24.00    7.40
   3  -9  10   49.50   13.80
  -3  -9  10   33.60    8.50
   3  -9 -10   21.40    9.50
   3  -9 -10   39.20   10.30
   4  -9  10   67.39   14.70
  -4   9  10   44.60    9.20
  -4   9  10   34.30    8.00
  -4  -9 -10   54.49   12.30
  -4   9 -10   51.19   14.10
   4  -9 -10   27.90   10.70
   4  -9 -10   57.19   12.50
  -4  -9  10   42.60    8.80
   0 -10 -10   49.50   13.70
   0 -10  10   60.09   11.80
   0  10 -10   58.99   12.80
  -1 -10 -10    1.40    8.70
   1 -10  10   -1.70    8.00
   1 -10 -10    2.20    6.20
   1 -10 -10    1.00    8.40
  -1  10 -10   -3.10    8.60
  -1 -10  10    4.60    7.30
   0   0 -11 3517.95  113.89
   1   0 -11   -1.70    1.30
  -1   0 -11    0.00    1.90
  -1   0 -11   -1.50    1.20
  -1   0  11    2.00    1.50
   2   0 -11   20.30    4.50
   2   0 -11   18.20    3.20
  -2   0 -11   36.80    6.20
  -2   0 -11   19.20    3.90
  -3   0 -11   -0.70    2.30
   3   0  11    1.70    2.60
  -3   0 -11   -2.60    2.50
   3   0 -11    0.60    1.50
   4   0  11 1506.25   54.29
  -4   0 -11 1543.45   55.79
  -4   0 -11 1514.65   57.39
   4   0 -11 1534.75   49.50
  -5   0 -11   -0.10    4.00
   5   0  11    1.70    3.30
  -5   0 -11    2.60    3.60
   5   0 -11    0.40    1.40
   5   0 -11    0.40    1.80
   6   0 -11 1116.49   38.00
  -6   0 -11 1112.79   48.30
  -6   0 -11 1207.58   48.30
  -7   0 -11   -2.40    4.30
   7   0  11   -2.50    4.00
  -7   0 -11   -1.00    3.50
  -8   0 -11  180.08   18.40
   8   0  11  198.78   13.70
  -8   0 -11  175.98   13.30
   9   0  11   11.60    5.30
  -9   0 -11    5.70    8.70
  -9   0 -11    4.70    4.80
   0   1 -11   -0.10    1.90
   0  -1 -11   -1.50    1.60
  -1  -1 -11  795.32   31.00
   1   1 -11  782.42   29.20
  -1  -1 -11  808.52   27.60
  -1   1  11  752.82   27.80
  -1   1 -11  782.12   30.50
   1  -1 -11  798.22   28.70
  -2  -1 -11   16.80    3.50
  -2   1  11   18.40    2.70
  -2  -1 -11   17.40    5.00
   2   1 -11   21.80    3.90
   2  -1 -11   19.10    3.00
   2  -1 -11   17.60    3.80
   2  -1 -11   17.30    2.60
  -2   1 -11   15.30    3.90
   3   1 -11 1460.65   49.90
  -3  -1 -11 1510.45   55.39
   3  -1  11 1413.86   52.29
  -3  -1 -11 1497.45   52.29
  -3   1 -11 1462.95   52.59
  -3   1 -11 1441.66   56.39
   3  -1 -11 1445.16   49.60
   3  -1 -11 1505.85   50.39
  -4  -1 -11   16.50    4.60
   4  -1  11   21.10    5.40
  -4  -1 -11   22.50    5.70
  -4  -1 -11   19.90    5.10
  -4   1 -11   11.80    4.30
  -4   1 -11   22.50    5.80
   4  -1 -11   31.20    4.60
   4   1  11   24.10    4.70
   5   1 -11  489.05   19.70
  -5   1  11  528.35   27.50
  -5  -1 -11  523.35   26.30
   5  -1  11  512.05   24.70
  -5  -1 -11  535.25   23.90
  -5   1 -11  550.24   26.10
   5   1  11  507.15   22.30
  -5   1 -11  524.35   26.50
   5  -1 -11  550.24   19.80
  -6  -1 -11   14.70    6.60
  -6   1  11   34.20    9.20
   6  -1  11   15.90    5.80
  -6  -1 -11   13.30    5.00
   6   1  11   10.40    4.50
  -6   1 -11   15.40    6.40
  -6   1 -11   23.40    7.50
  -7  -1 -11  897.71   43.00
   7  -1  11  872.11   38.30
  -7   1  11  927.71   45.10
  -7  -1 -11  880.91   36.60
   7   1  11  902.91   34.80
  -7   1 -11  864.21   41.50
  -7   1 -11  890.41   41.90
  -8  -1 -11   16.10    6.10
  -8   1  11   13.80    8.40
   8  -1  11    5.50    5.60
  -8  -1 -11   10.90    7.30
  -8   1 -11   10.90    8.00
   8   1  11   16.60    4.70
  -9  -1 -11  413.56   31.20
   9  -1  11  424.46   23.00
  -9   1  11  363.96   30.20
  -9  -1 -11  377.66   21.50
  -9   1 -11  394.26   20.80
   9   1  11  408.76   19.60
  -9   1 -11  398.46   30.90
   0   2 -11   14.70    4.00
   0  -2 -11   15.10    3.60
  -1  -2 -11    9.80    3.30
  -1   2  11   17.10    2.90
  -1  -2 -11   20.60    3.50
   1   2 -11   10.90    3.70
  -1   2 -11   21.10    5.00
   1  -2 -11   16.10    3.70
  -2   2  11 2469.25   78.99
   2  -2  11 2479.65   84.39
   2   2 -11 2457.25   82.89
  -2  -2 -11 2590.34   82.79
   2   2  11 2331.37   80.69
  -2   2 -11 2480.95   84.59
   2  -2 -11 2521.75   82.89
  -3  -2 -11    0.20    3.00
   3  -2  11    5.40    4.20
  -3  -2 -11    5.90    3.50
   3  -2 -11    4.40    3.10
   3  -2 -11    3.90    1.60
  -3   2 -11   -0.20    2.80
  -3   2 -11    2.50    2.90
  -4  -2 -11  485.75   22.70
   4  -2  11  495.05   24.00
  -4  -2 -11  483.25   24.00
  -4   2  11  502.45   23.50
   4   2  11  452.85   19.30
  -4   2 -11  484.05   23.70
   4  -2 -11  489.55   20.50
  -4   2 -11  503.05   24.20
  -5   2  11   -9.70    2.90
  -5  -2 -11    0.40    3.70
   5  -2  11   -4.40    3.40
  -5  -2 -11    4.40    4.40
   5   2  11    1.10    2.60
  -5   2 -11    0.40    4.40
  -5   2 -11    4.40    4.80
   5  -2 -11    1.50    2.20
  -6  -2 -11  613.54   27.50
   6   2 -11  546.55   22.40
   6  -2  11  582.94   28.90
  -6  -2 -11  613.84   32.00
  -6   2 -11  562.84   29.70
  -6   2 -11  619.34   30.50
  -7   2  11    5.30    5.50
  -7  -2 -11   -0.50    5.80
   7  -2  11   -6.00    4.80
  -7  -2 -11   -0.40    4.30
   7   2  11   -0.30    2.70
  -7   2 -11    0.20    5.90
  -7   2 -11    7.10    6.40
   8  -2  11  885.21   39.90
  -8   2  11  873.71   46.00
  -8  -2 -11  923.11   46.80
  -8  -2 -11  849.41   37.30
  -8   2 -11  897.11   44.20
  -8   2 -11  842.22   42.50
   8   2  11  885.41   32.40
  -9  -2 -11   -3.90    4.30
   9  -2  11    2.50    5.80
  -9   2  11    0.70    7.50
  -9  -2 -11   -4.30    7.50
  -9   2 -11    0.60    8.20
   9   2  11    4.40    3.40
   0   3 -11   -2.80    2.40
   0  -3 -11   -0.10    2.30
   1   3 -11 1444.96   52.09
  -1  -3 -11 1387.96   52.29
   1   3  11 1406.36   46.90
  -1   3 -11 1444.36   52.39
   1  -3 -11 1411.16   51.69
   2  -3  11    2.50    3.70
  -2  -3 -11    2.20    2.80
  -2  -3 -11   -2.90    3.00
  -2   3  11    5.50    1.80
  -2   3 -11    6.30    4.00
   2  -3 -11    6.30    3.50
  -3  -3 -11  162.18   12.00
   3  -3  11  161.48   12.90
  -3   3  11  161.58    9.30
  -3  -3 -11  156.78   12.40
   3  -3 -11  161.08   10.90
  -3   3 -11  170.58   12.50
   4  -3  11   13.30    6.00
  -4  -3 -11    2.90    4.30
  -4  -3 -11    4.80    4.20
  -4   3  11   11.90    4.00
  -4   3 -11    5.90    4.30
   4  -3 -11   13.70    4.20
   4   3  11    6.90    2.60
  -4   3 -11   12.00    5.60
   5  -3  11 2070.69   75.49
  -5   3  11 1948.21   72.69
  -5  -3 -11 1963.60   72.69
  -5  -3 -11 2031.70   77.39
  -5   3 -11 2033.90   75.09
   5   3  11 2083.69   65.79
   5  -3 -11 2047.90   67.99
  -5   3 -11 1987.90   74.29
  -6   3  11   23.80    8.00
  -6  -3 -11    9.80    6.20
  -6  -3 -11   18.60    6.30
   6  -3  11   15.80    7.30
  -6   3 -11   17.90    6.60
   6   3  11   20.10    2.90
   6  -3 -11   16.60    3.30
  -6   3 -11   28.70    8.30
  -7   3  11  267.07   20.60
   7  -3  11  245.28   19.40
  -7  -3 -11  271.17   17.70
  -7  -3 -11  217.88   21.60
   7   3  11  247.08   10.20
  -7   3 -11  230.98   19.70
  -7   3 -11  272.17   20.20
  -8  -3 -11   -1.30    8.00
  -8   3  11   -1.80    6.20
   8  -3  11   -1.00    6.10
  -8  -3 -11    3.60    5.50
   8   3  11    2.30    2.00
  -8   3 -11   -5.60    5.30
  -8   3 -11   -6.70    4.80
   9  -3  11  382.06   25.10
  -9  -3 -11  391.26   22.90
  -9   3  11  417.56   30.90
  -9   3 -11  405.16   30.10
  -9   3 -11  380.06   27.50
   0  -4 -11 1519.65   56.39
   0   4  11 1484.95   49.70
   0   4 -11 1535.75   56.79
  -1  -4 -11   21.40    5.00
   1   4 -11   21.70    5.40
   1  -4  11   23.60    6.70
   1   4  11   31.10    4.30
  -1   4 -11   34.80    7.50
   1  -4 -11   18.20    5.90
  -2  -4 -11  494.85   24.50
  -2   4  11  475.55   18.50
   2  -4  11  512.25   24.90
   2  -4 -11  487.65   23.60
  -2   4 -11  506.15   24.80
  -3   4  11   14.00    3.10
   3  -4  11   19.80    6.70
  -3  -4 -11    8.40    4.50
  -3   4  11   11.60    3.00
   3  -4 -11   12.60    4.60
  -3   4 -11   12.60    5.10
   3   4  11   15.10    2.40
  -4   4  11 1151.48   41.60
  -4  -4 -11 1043.10   44.70
   4  -4  11 1132.49   47.10
   4  -4 -11 1143.19   47.00
  -4   4 -11 1119.79   45.90
   4   4  11 1101.09   35.90
   4  -4 -11 1117.89   42.60
   4   4  11 1106.29   36.60
  -5  -4 -11    3.20    5.20
  -5  -4 -11   -0.90    4.70
   5  -4  11   -0.60    5.30
  -5   4  11   -4.80    3.30
  -5   4 -11    2.90    5.00
   5  -4 -11    9.80    4.00
   5  -4 -11   -2.70    5.20
  -5   4 -11   -0.60    3.30
  -6  -4 -11  515.25   27.00
  -6  -4 -11  493.85   31.30
   6  -4  11  509.85   29.40
   6  -4 -11  532.25   26.60
  -6   4 -11  533.85   29.50
  -6   4 -11  517.45   28.40
   6  -4 -11  537.35   30.30
  -7   4  11    1.80    5.10
   7  -4  11   -5.00    6.40
  -7  -4 -11    1.60    7.40
  -7  -4 -11    2.30    5.40
  -7   4 -11   -2.90    5.80
  -7   4 -11   -6.40    5.00
  -8   4  11  365.56   26.30
  -8  -4 -11  427.26   23.80
  -8  -4 -11  342.47   29.40
   8  -4  11  393.66   26.30
  -8   4 -11  353.16   27.10
  -8   4 -11  373.76   26.00
  -9   4  11   -3.60    7.20
  -9  -4 -11   10.30   10.10
  -9  -4 -11   21.20    7.70
   9  -4  11    5.60    7.70
  -9   4 -11    6.90    7.60
  -9   4 -11    8.70    8.90
   0   5 -11    4.20    4.30
   0   5  11    4.00    2.80
   0  -5 -11   -2.30    4.10
   0  -5  11    1.70    4.10
  -1  -5 -11  537.25   27.10
   1  -5  11  571.74   27.10
   1  -5 -11  529.55   26.70
  -1   5 -11  542.25   27.50
   2  -5  11   -1.20    4.50
  -2  -5 -11   -1.10    3.90
  -2   5  11    3.40    2.00
   2  -5 -11    1.10    3.80
  -2   5 -11    5.40    4.70
   3  -5  11 1974.70   74.69
  -3   5  11 1935.01   66.29
  -3  -5 -11 1896.31   73.09
  -3   5 -11 1971.50   73.89
   3  -5 -11 2033.60   72.29
   3  -5 -11 2117.79   74.39
   4  -5  11   -2.40    5.60
  -4  -5 -11    3.00    5.20
  -4   5  11    2.10    1.80
  -4   5  11   -1.80    1.70
   4  -5 -11    3.20    4.20
   4  -5 -11   -4.20    4.90
  -4   5 -11   -2.90    4.70
  -5   5  11   83.29   10.10
  -5  -5 -11   69.69   11.00
   5  -5  11  100.29   14.00
  -5   5 -11   96.29   14.40
  -5   5 -11   98.49   14.20
   5  -5 -11   71.39   12.50
   5  -5 -11   87.59    9.20
  -6   5  11   11.40    5.70
   6  -5  11   -2.20    6.60
  -6  -5 -11    1.80    5.60
  -6   5 -11    3.70    5.80
   6  -5 -11    2.40    3.60
   6  -5 -11   -5.80    5.50
  -6   5 -11    2.50    5.90
  -7  -5 -11  985.80   42.70
   7  -5  11  984.00   46.90
  -7   5  11  868.61   42.40
  -7   5 -11  959.60   44.70
   7  -5 -11  896.11   46.20
  -7   5 -11  934.41   46.30
  -8  -5 -11   -1.00    6.10
   8  -5  11   -4.10   12.40
  -8   5  11   13.70    7.30
  -8   5 -11   15.20    8.60
   8  -5 -11    0.50    8.40
  -8   5 -11    2.30    7.70
   0  -6 -11 1096.09   47.30
   0  -6  11 1159.48   46.40
   0   6 -11 1172.58   49.00
   1  -6  11   19.70    7.30
  -1  -6 -11    9.20    5.20
   1  -6 -11   18.80    7.10
  -1   6 -11    7.10    5.00
  -1  -6  11   15.80    6.10
  -2  -6 -11  613.44   30.60
  -2   6  11  606.94   23.70
   2  -6  11  553.94   30.10
   2  -6 -11  606.04   29.10
  -2   6 -11  627.04   31.50
  -2  -6  11  604.94   35.30
   2  -6 -11  591.94   30.00
  -3   6  11   15.10    4.00
  -3  -6 -11   11.80    7.00
   3  -6  11   15.40    7.30
  -3   6 -11   18.40    7.20
   3   6  11   16.10    2.30
   3  -6 -11   19.50    7.50
   3  -6 -11   19.80    6.70
   4  -6  11  517.35   29.90
  -4   6  11  536.35   23.50
  -4  -6 -11  510.25   28.30
  -4   6  11  529.05   20.90
  -4   6 -11  485.85   28.50
   4  -6 -11  480.25   28.80
   4  -6 -11  565.34   27.40
  -5   6  11    5.20    3.90
   5  -6  11   -1.50    6.40
  -5  -6 -11    5.10    5.80
   5  -6 -11    1.20    7.60
  -5   6 -11   -2.70    4.30
  -5   6 -11    4.60    6.60
   5  -6 -11    1.80    4.70
  -6   6  11  663.43   32.20
   6  -6  11  715.23   38.00
  -6  -6 -11  665.33   34.00
   6  -6 -11  685.03   38.20
   6  -6 -11  671.43   29.60
  -6   6 -11  648.94   36.70
  -6   6 -11  651.63   35.30
  -7  -6 -11    0.90    6.60
  -7   6  11   -0.10    6.60
   7  -6  11   10.50   12.00
  -7   6 -11   -1.10    7.40
  -7   6 -11   -0.70    6.30
   7  -6 -11    9.10    9.10
   0   7 -11    1.90    5.30
   0  -7 -11   -5.70    5.20
   0  -7  11    0.60    5.10
   1  -7  11  900.71   41.20
  -1  -7 -11  920.11   42.30
   1  -7 -11  857.61   41.70
  -1  -7  11  924.51   39.60
  -1   7 -11  996.20   44.20
  -2  -7 -11    4.20    5.50
   2  -7  11    0.80    6.10
   2  -7 -11    5.00    6.10
  -2   7 -11   11.10    7.30
  -2  -7  11    2.20    5.00
   2  -7 -11   -3.00    4.90
  -3  -7 -11  262.97   20.20
   3  -7  11  264.07   20.50
  -3   7  11  241.28   14.20
  -3  -7  11  255.97   16.50
  -3   7 -11  223.78   19.40
   3  -7 -11  250.97   19.30
   3  -7 -11  262.37   19.60
  -4  -7 -11   -5.20    5.60
  -4   7  11   -3.60    3.60
  -4   7  11    4.90    3.50
   4  -7  11    4.10    7.40
   4  -7 -11    5.80    6.40
  -4   7 -11    3.50    6.60
   4  -7 -11    1.50    6.90
  -4  -7  11   -1.20    4.50
  -5   7  11  945.71   34.40
  -5   7  11  949.90   40.10
  -5  -7 -11  982.30   44.90
   5  -7  11  973.80   47.20
   5  -7 -11  922.01   46.30
   5  -7 -11 1010.60   42.40
  -5   7 -11  938.31   45.50
  -6  -7 -11   -3.30    6.10
   6  -7  11    5.30    8.70
  -6   7  11   -2.80    4.70
  -6   7 -11    6.00    8.30
   6  -7 -11   -4.50    4.40
  -6   7 -11    5.90    7.30
  -7   7  11  101.59   14.70
   7  -7  11   89.69   17.80
   7  -7 -11   94.29   17.80
  -7   7 -11  119.09   18.20
  -7   7 -11  130.59   30.20
   0  -8  11  195.78   16.80
   0   8 -11  168.58   18.40
   0  -8 -11  214.88   19.10
   1  -8  11   11.40    7.70
  -1  -8 -11    3.30    6.90
  -1   8 -11   15.10    8.70
   1  -8 -11    8.70    7.10
  -1  -8  11   13.20    6.90
  -2  -8 -11  987.30   45.60
   2  -8  11  921.01   43.70
   2  -8 -11  924.91   40.90
   2  -8 -11  903.91   44.10
  -2   8 -11  881.91   44.90
  -2  -8  11  939.51   40.20
   3  -8  11    1.20    6.80
  -3  -8 -11    6.60    7.50
  -3   8  11    9.00    4.90
  -3  -8  11    7.30    6.00
  -3   8 -11    1.20    5.90
   3  -8 -11    2.70    6.50
   3  -8 -11    9.40    7.80
  -4   8  11  404.96   21.70
   4  -8  11  400.56   27.90
  -4  -8 -11  438.06   28.30
  -4   8  11  373.66   23.20
  -4  -8  11  375.56   21.40
  -4   8 -11  385.76   27.10
   4  -8 -11  430.86   27.50
   4  -8 -11  433.76   27.00
   5  -8  11   -1.40    8.90
  -5  -8 -11   -1.10    7.60
  -5   8  11   -2.50    4.80
  -5   8  11    0.60    3.90
  -5   8 -11   -1.70    6.90
   5  -8 -11   17.30    8.30
  -5  -8  11   -6.80    4.80
   0  -9 -11    8.30    8.10
   0   9 -11   -3.30    7.30
   0  -9  11   -6.70    6.40
  -1  -9 -11  396.46   35.30
   1  -9  11  395.66   26.10
  -1  -9  11  406.86   24.40
   1  -9 -11  411.16   28.40
  -1   9 -11  332.57   30.20
  -2  -9 -11   -1.90    7.70
   2  -9  11   -6.50    7.20
   2  -9 -11    3.30    7.20
  -2  -9  11    5.00    6.30
  -2   9 -11  -12.90   11.80
   2  -9 -11   -3.80    6.20
  -3   9  11  382.66   22.20
   3  -9  11  389.66   28.70
  -3  -9 -11  404.76   28.80
  -3   9 -11  426.36   29.90
   3  -9 -11  438.36   29.60
   3  -9 -11  435.96   27.00
  -3  -9  11  451.05   24.50
   4  -9  11    9.40    9.90
  -4   9  11    4.30    5.40
  -4  -9 -11    5.10    9.10
  -4   9  11   14.30    6.40
  -4   9 -11   -4.80    6.20
   4  -9 -11   10.60    8.60
  -4  -9  11   -9.00    5.00
   0   0 -12  259.57   14.70
  -1   0 -12   -0.90    1.90
  -1   0 -12    1.30    1.70
   1   0 -12    0.70    1.80
   2   0 -12    7.30    3.10
   2   0 -12    5.90    2.20
  -2   0 -12    5.50    2.50
  -2   0 -12    0.70    2.40
  -3   0 -12   -1.10    2.40
   3   0 -12   -0.40    1.50
  -3   0 -12    3.00    4.00
   4   0 -12    2.40    1.70
   4   0  12    5.00    3.60
  -4   0 -12    5.10    3.90
  -4   0 -12    1.50    3.90
  -5   0 -12   -1.30    3.40
   5   0 -12    3.10    1.50
   5   0 -12    1.30    1.90
   5   0  12   -4.60    2.60
  -5   0 -12    0.80    4.00
  -6   0 -12   38.00    8.60
  -6   0 -12   32.00    7.90
   6   0  12   41.30    7.40
  -7   0 -12    3.60    4.40
  -7   0 -12    5.30    5.70
   7   0  12    5.90    5.10
  -8   0 -12   15.10    6.10
   8   0  12    8.00    5.10
  -8   0 -12    9.90    7.10
  -9   0 -12   -4.20    7.60
   9   0  12    0.30    4.30
  -9   0 -12   -2.80    4.60
   0  -1 -12    0.60    1.00
   0   1 -12    0.40    2.00
   0  -1 -12    1.20    2.20
  -1   1  12   24.30    3.60
  -1  -1 -12   25.00    5.20
  -1  -1 -12   21.00    3.20
   1  -1 -12   24.00    3.00
   1  -1 -12   21.20    3.90
  -1   1 -12   19.80    4.70
   2   1 -12   76.09    6.10
  -2   1  12   72.19    4.80
  -2  -1 -12   56.19    7.60
  -2  -1 -12   76.29    6.20
   2  -1 -12   88.69    5.50
  -2   1 -12   80.39    7.90
   2  -1 -12   72.19    4.70
  -2   1 -12   74.29    6.80
   3  -1  12   48.70    6.90
   3   1 -12   59.89    5.40
  -3  -1 -12   52.09    6.70
  -3  -1 -12   48.20    7.70
  -3   1 -12   63.19    6.90
   3  -1 -12   54.09    5.80
   3  -1 -12   57.49    4.80
  -3   1 -12   42.90    6.30
  -4  -1 -12  103.89   11.10
  -4  -1 -12  110.79    9.70
  -4  -1 -12  111.29    9.90
   4   1 -12  106.09    7.20
   4   1  12  100.79    8.10
  -4   1 -12  116.29   10.80
  -4   1 -12  102.79    9.60
   4  -1 -12  112.19    7.50
  -5  -1 -12    0.70    3.60
  -5  -1 -12   -2.50    3.20
   5  -1  12    3.00    4.30
   5   1  12    0.90    2.80
  -5   1 -12   -4.10    3.90
   5  -1 -12   -0.50    2.00
  -5   1 -12    1.30    3.80
   6  -1  12   63.59    9.80
  -6  -1 -12   87.49   10.60
  -6  -1 -12   88.19   12.80
  -6   1  12   92.29   14.10
  -6   1 -12   73.09   11.40
  -6   1 -12   64.99   10.10
   6   1  12   86.49    8.30
  -7  -1 -12    8.20    5.00
  -7   1  12   -1.50    5.70
   7  -1  12   10.10    6.10
  -7  -1 -12    5.30    7.00
  -7   1 -12    0.20    5.90
  -7   1 -12    6.70    6.30
   7   1  12    9.80    5.10
  -8  -1 -12   26.90    6.90
   8  -1  12    9.40    6.10
  -8  -1 -12    8.70    7.40
  -8   1  12   31.50   10.50
   8   1  12   27.30    6.00
  -8   1 -12   21.30    9.30
  -9   1  12   -0.80    7.30
  -9  -1 -12   -1.50    8.50
  -9  -1 -12    5.60    5.70
   9  -1  12   15.60    6.90
  -9   1 -12    0.30    5.10
  -9   1 -12    2.60   12.40
   9   1  12    7.60    4.40
   0  -2 -12    3.50    2.80
   0   2 -12    5.30    3.30
  -1  -2 -12   85.79    8.00
  -1  -2 -12   82.99    5.70
   1   2 -12   75.59    7.30
  -1   2  12   77.59    6.20
   1  -2 -12   63.49    6.80
  -1   2 -12   87.69    8.00
  -2  -2 -12   44.30    8.00
  -2  -2 -12   61.19    6.00
   2   2 -12   60.39    6.40
   2  -2 -12   54.99    6.80
   3  -2  12    9.50    5.10
   3   2 -12    7.00    3.60
  -3  -2 -12   12.80    4.30
  -3  -2 -12   10.60    4.00
  -3   2 -12    8.10    3.90
   3  -2 -12    6.80    3.40
  -4  -2 -12   10.90    4.80
   4  -2  12    5.50    4.50
  -4  -2 -12    2.60    3.70
  -4   2  12   10.40    4.30
   4  -2 -12    8.10    3.40
  -4   2 -12    0.60    3.60
  -4   2 -12    3.80    3.50
   4   2  12    8.20    3.10
  -5  -2 -12    1.40    3.90
  -5  -2 -12    2.10    4.20
  -5   2  12    2.00    3.90
   5  -2  12    3.60    4.80
  -5   2 -12   -0.20    3.90
   5  -2 -12    2.70    2.60
  -5   2 -12   -0.50    3.70
   6  -2  12   -1.30    5.20
  -6  -2 -12    8.80    5.60
  -6  -2 -12    2.70    4.60
  -6   2  12   -0.50    5.50
  -6   2 -12    3.20    5.50
   6   2  12   10.50    3.60
  -6   2 -12    0.40    4.90
  -7   2  12   10.90    7.00
  -7  -2 -12    9.70    7.40
   7  -2  12   15.10    6.90
  -7  -2 -12    6.10    5.00
   7   2  12   11.60    3.70
  -7   2 -12   20.50    8.10
  -7   2 -12   -1.30    4.90
  -8   2  12   28.20   10.90
  -8  -2 -12   25.00    7.70
  -8  -2 -12   24.60   10.40
   8  -2  12   36.00    9.20
   8   2  12   29.30    5.20
  -8   2 -12   19.50    9.00
  -8   2 -12   11.30    8.20
  -9  -2 -12   -3.10    4.90
   9  -2  12   -0.60    5.90
  -9  -2 -12    8.70   11.30
  -9   2  12    8.30    8.60
  -9   2 -12    7.20    9.00
   9   2  12   10.30    4.30
  -9   2 -12    0.70    6.40
   0   3 -12   -0.70    2.70
   0  -3 -12   -0.60    2.70
  -1  -3 -12   46.40    7.40
   1   3 -12   60.19    8.60
   1  -3 -12   48.10    6.90
   1   3  12   56.89    3.90
  -1   3 -12   71.69    9.70
  -2  -3 -12   11.60    4.00
  -2  -3 -12    3.50    3.80
  -2   3  12    7.80    2.20
   2   3 -12    6.70    3.60
   2  -3  12    7.20    4.30
   2  -3 -12   11.20    4.60
  -2   3 -12    7.80    4.00
  -3   3  12   13.80    3.30
   3  -3  12    8.80    5.10
  -3  -3 -12    7.40    4.70
  -3  -3 -12   15.20    5.10
   3  -3 -12   13.80    4.50
  -3   3 -12    9.50    4.40
  -4   3  12   49.60    7.60
  -4  -3 -12   33.40    7.70
  -4  -3 -12   33.40    6.40
   4  -3  12   40.50    8.10
   4  -3 -12   41.30    6.80
   4   3  12   51.09    4.70
  -4   3 -12   44.30    8.40
  -4   3 -12   43.60    8.80
  -5  -3 -12   59.49    9.20
  -5  -3 -12   48.20    9.60
  -5   3  12   53.89    9.20
   5  -3  12   90.49   12.80
  -5   3 -12   65.69   10.40
   5   3  12   49.70    4.90
   5  -3 -12   71.19   10.80
  -5   3 -12   66.49   11.30
  -6  -3 -12   41.30   10.20
  -6   3  12   38.90    9.40
  -6  -3 -12   26.40    6.90
   6  -3  12   35.70    9.30
  -6   3 -12   33.90    9.40
  -6   3 -12   56.59   10.40
   6   3  12   40.80    4.20
   6  -3 -12   38.20    4.90
  -7  -3 -12    1.50    5.00
  -7   3  12   -0.40    5.30
  -7  -3 -12   -2.30    6.10
   7  -3  12   -2.50    6.20
  -7   3 -12    3.90    6.30
  -7   3 -12    3.30    6.50
   7   3  12    4.80    2.10
  -8  -3 -12    4.70    6.10
  -8  -3 -12   10.30    8.90
   8  -3  12   -6.70    5.90
  -8   3  12    2.40    7.30
  -8   3 -12    6.50    7.20
   8   3  12    9.10    2.50
  -8   3 -12    1.60    6.50
   9  -3  12    1.80    7.20
  -9  -3 -12    4.40    9.40
  -9   3  12   22.30   10.50
  -9  -3 -12    0.90    5.80
  -9   3 -12   -6.30    6.90
  -9   3 -12   -8.50    5.70
   0   4 -12    4.70    3.90
   0  -4 -12    7.30    4.50
   1  -4  12  113.29   10.80
   1   4 -12  113.09   10.80
  -1  -4 -12   94.99   10.10
   1  -4 -12  110.49   10.40
  -1   4 -12  120.29   11.20
   1   4  12   94.29    6.30
  -2  -4 -12    5.20    4.20
   2  -4  12    5.10    4.80
   2  -4 -12    9.80    5.40
  -2   4 -12   14.50    5.50
  -3   4  12   44.10    3.80
  -3   4  12   42.30    4.60
   3  -4  12   38.30    7.70
  -3  -4 -12   31.30    7.00
   3   4  12   43.30    3.80
   3  -4 -12   53.09    8.40
  -3   4 -12   43.50    8.50
   4  -4  12   34.00    8.30
  -4  -4 -12    3.30    4.70
  -4   4  12    5.10    3.30
  -4   4 -12    2.80    5.10
   4   4  12    4.60    2.00
   4  -4 -12    7.50    4.40
  -5   4  12   -1.20    3.40
   5  -4  12    0.90    5.60
  -5  -4 -12    5.80    5.50
  -5  -4 -12   -2.80    4.10
  -5   4 -12   -1.90    4.00
  -5   4 -12    0.00    4.20
   5  -4 -12   -0.20    3.60
  -6  -4 -12   -6.60    5.20
  -6  -4 -12    7.30    5.70
   6  -4  12   -6.70    5.60
  -6   4  12    5.60    5.00
   6  -4 -12    2.00    3.40
  -6   4 -12    1.80    5.40
  -6   4 -12   -1.10    5.30
  -7  -4 -12   19.80    7.30
  -7   4  12   14.80    7.30
  -7  -4 -12   15.00    9.20
   7  -4  12    0.60    7.20
  -7   4 -12    3.10    6.20
  -7   4 -12   -0.90    6.20
   8  -4  12    7.00    8.10
  -8  -4 -12    3.50    6.40
  -8  -4 -12   26.30   11.30
  -8   4  12    1.90    8.50
  -8   4 -12    4.90   10.30
  -8   4 -12    9.90    7.70
   0   5 -12   -0.50    4.00
   0  -5  12   -1.20    4.20
   0  -5 -12   -0.10    4.10
   1  -5  12    3.50    5.60
  -1   5  12    4.40    2.30
   1   5 -12    2.20    4.40
  -1  -5 -12    5.00    4.70
  -1   5 -12   10.70    6.20
   1   5  12    5.30    3.60
   1  -5 -12    9.60    5.40
   2  -5  12   -1.30    4.60
  -2  -5 -12    3.50    4.50
  -2   5  12    2.00    1.80
   2  -5 -12    2.30    4.60
  -2   5 -12    1.40    4.30
  -3   5  12   49.00    5.00
   3  -5  12   46.00    9.90
  -3  -5 -12   53.09   10.50
   3   5  12   53.79    4.20
   3  -5 -12   44.50    8.30
  -3   5 -12   53.49   10.60
  -4   5  12    0.70    3.10
  -4  -5 -12   -2.10    5.00
   4  -5  12    0.50    5.60
   4  -5 -12    4.60    4.60
  -4   5 -12   -0.20    4.70
   5  -5  12    4.10    6.40
  -5   5  12   12.30    4.90
  -5  -5 -12    9.10    5.80
  -5   5 -12   15.40    8.10
   5  -5 -12    5.70    5.00
  -5   5 -12   12.60    7.70
   5  -5 -12   15.00    8.40
   6  -5  12    4.90    7.30
  -6  -5 -12    2.80    5.60
   6  -5 -12    0.20    4.00
  -6   5 -12    1.80    5.40
  -6   5 -12    3.40    6.20
   7  -5  12    7.80    9.30
  -7   5  12   19.00    7.90
  -7  -5 -12   18.00    7.70
  -7   5 -12    5.90    6.50
  -7   5 -12    3.40    6.60
   7  -5 -12   19.00    4.60
  -8   5  12    4.00    7.50
   8  -5  12    9.90    9.40
  -8  -5 -12    8.80    6.90
  -8   5 -12    4.80    8.50
  -8   5 -12    3.70    7.10
   0   6 -12   26.90    7.20
   0  -6  12   49.99    9.70
   0  -6 -12   46.70    9.80
  -1  -6 -12   80.69   12.10
   1  -6  12   83.39   12.60
   1   6 -12   51.09    9.90
  -1   6  12   73.89    6.90
  -1  -6  12   75.89   10.30
  -1   6 -12   42.30    8.00
   1  -6 -12   59.79   10.30
   2  -6  12    9.40    6.30
  -2  -6 -12    5.70    5.30
  -2   6  12    6.70    2.60
  -2   6 -12    3.50    5.70
   2  -6 -12    8.70    5.80
  -2  -6  12    1.50    4.70
  -3  -6 -12   25.10    8.30
   3  -6  12   41.00    9.80
  -3   6  12   41.80    5.60
   3  -6 -12   24.20    7.50
  -3   6 -12   39.00    9.70
  -4   6  12    2.30    3.60
  -4   6  12    5.70    3.10
  -4   6  12    6.10    3.50
  -4  -6 -12    6.70    5.40
   4  -6  12    3.20    7.20
  -4   6 -12    5.40    6.40
   4  -6 -12    1.90    5.00
   4  -6 -12    5.00    6.80
   5  -6  12    3.30    7.80
  -5   6  12    6.90    4.50
  -5  -6 -12    4.70    6.10
   5  -6 -12    4.60    5.00
  -5   6 -12   -5.70    5.30
  -5   6 -12    3.20    5.90
   5  -6 -12    9.90    8.10
  -6   6  12   18.30    6.70
  -6  -6 -12   35.90   10.20
   6  -6  12   12.80    8.80
  -6   6 -12    8.20    7.20
   6  -6 -12   19.40    6.30
  -6   6 -12    7.10    6.80
   6  -6 -12   27.20   10.60
  -7   6  12   10.60    6.70
  -7  -6 -12    3.00    7.10
   7  -6  12   14.50   10.80
  -7   6 -12    7.80    7.80
   7  -6 -12    8.00    9.90
  -7   6 -12    2.40    6.30
   0  -7  12   -0.80    5.40
   0  -7 -12    4.00    5.70
   0   7 -12    0.50    5.70
   1  -7  12    6.00    7.30
   1   7 -12    3.30    6.10
  -1  -7 -12    6.80    6.40
   1  -7 -12    4.70    6.40
  -1   7 -12    0.20    6.00
  -1  -7  12    6.10    6.00
  -2  -7 -12    8.10    6.00
   2  -7  12   12.90    8.10
   2  -7 -12   10.90    7.00
  -2  -7  12    1.40    5.60
  -2   7 -12   -0.70    5.10
  -3   7  12    2.20    3.30
   3  -7  12   -0.50    6.40
  -3  -7 -12    6.10    6.00
   3  -7 -12   -3.10    5.90
  -3  -7  12    3.30    5.40
   3  -7 -12   -8.70    4.70
  -3   7 -12    3.10    6.80
  -4   7  12   11.60    4.80
  -4  -7 -12    8.70    7.30
   4  -7  12   13.80    8.60
  -4   7  12   12.00    4.20
  -4   7 -12   13.20    7.20
   4  -7 -12    7.90    7.70
   4  -7 -12   12.70    6.70
  -4  -7  12    4.00    5.10
  -5  -7 -12   10.20    8.60
  -5   7  12   17.60    7.30
   5  -7  12    9.20    9.00
   5  -7 -12   17.90    7.70
  -5   7 -12   13.60    8.30
   5  -7 -12   17.40   10.50
   6  -7  12    2.90    8.00
  -6   7  12    6.00    6.40
  -6  -7 -12    8.20    7.90
  -6   7 -12   10.20    7.70
   6  -7 -12    4.50    9.00
   6  -7 -12   -4.70    5.30
  -6   7 -12    6.20    8.10
   0  -8 -12    7.50    7.90
   0  -8  12   19.20    8.20
   0   8 -12    6.20    6.70
   1  -8  12   20.00    8.70
   1   8 -12   16.20    8.80
  -1  -8 -12   26.60   10.10
   1  -8 -12   23.40    9.10
  -1  -8  12   21.80    8.30
  -1   8 -12   19.60    9.90
   2  -8  12   28.50    9.70
  -2  -8 -12   35.40   10.60
  -2   8 -12   14.50    8.80
   2  -8 -12   33.90   10.60
  -2  -8  12   35.40    8.90
   3  -8  12    8.70    7.90
  -3  -8 -12   -7.40    6.00
  -3   8  12    9.10    4.40
   3  -8 -12   19.00    8.70
  -3   8 -12    6.30    7.10
  -3  -8  12   10.40    6.90
   3  -8 -12   17.60    8.60
  -4   8  12    7.30    5.60
  -4   8  12    2.10    4.40
  -4  -8 -12    1.80   13.10
  -4  -8  12   -3.50    5.50
  -4   8 -12    1.80    6.40
   4  -8 -12   -0.60    7.90
   4  -8 -12    7.40    7.70
  -5   8  12    1.80    4.00
   5  -8  12   20.00   10.50
  -5  -8 -12    9.10    8.20
  -5   8  12   -0.90    5.40
  -5   8 -12   10.80    9.30
  -5  -8  12   -3.00    5.10
   5  -8 -12    9.50    9.80
   5  -8 -12    5.60    7.20
   0  -9  12    0.30    7.30
   0   9 -12   -1.10    6.20
  -1  -9 -12    6.30    8.20
   1  -9  12   19.70    9.40
   1   9 -12    4.00    7.50
   1  -9 -12   11.60    8.60
  -1   9 -12   18.50   10.60
  -1  -9  12   11.40    8.30
   2  -9  12   10.40    9.10
  -2  -9 -12   12.70    8.50
   2  -9 -12   14.70    8.60
  -2   9 -12    5.80    7.80
  -2  -9  12    3.40    6.80
  -3   9  12    6.50    4.60
   3  -9  12    7.60    8.80
  -3  -9 -12   12.90    9.50
   3  -9 -12    7.80    8.90
   3  -9 -12   12.70    9.80
  -3  -9  12    9.60    7.10
  -3   9 -12    7.80    8.30
   0   0 -13  381.76   17.50
  -1   0 -13    0.80    1.70
   1   0 -13    0.10    1.90
  -1   0 -13    0.90    2.80
   2   0 -13   90.19    6.10
  -2   0 -13   91.19    8.70
  -2   0 -13   84.29    6.80
   2   0 -13   61.09    6.60
  -3   0 -13   -0.30    2.70
  -3   0 -13    4.60    4.00
   3   0 -13    0.90    1.80
  -4   0 -13  157.68   14.10
   4   0 -13  170.18    8.00
  -4   0 -13  171.88   13.80
   4   0  13  184.48   11.80
  -5   0 -13   -7.90    3.00
  -5   0 -13    0.70    3.80
   5   0 -13    4.30    2.40
  -6   0 -13   77.39   12.60
   6   0  13   86.69   10.50
  -6   0 -13   74.19   11.10
  -7   0 -13    5.00    6.20
  -7   0 -13   -4.70    3.40
   7   0  13    0.00    4.50
   8   0  13   51.29    8.70
  -8   0 -13   42.00    8.00
  -8   0 -13   39.60   10.50
   9   0  13   -5.40    4.50
  -9   0 -13   -0.10    4.80
  -9   0 -13   -5.30    9.70
   0  -1 -13    1.60    2.40
   0   1 -13    1.20    2.30
   0  -1 -13    0.10    1.10
  -1  -1 -13  160.78   11.10
   1   1 -13  168.28   10.00
  -1  -1 -13  170.98    8.30
   1  -1 -13  145.69    7.40
  -1   1 -13  162.28   10.90
   1  -1 -13  168.28    9.60
  -2   1  13  220.78   10.30
  -2  -1 -13  229.08   14.60
  -2  -1 -13  231.98   11.80
   2  -1 -13  225.68    9.90
  -2   1 -13  250.27   20.60
   2  -1 -13  249.78   11.10
  -2   1 -13  213.08   12.30
  -3  -1 -13  211.38   12.50
   3   1 -13  221.58   11.10
   3  -1  13  204.78   15.00
  -3  -1 -13  204.88   14.70
  -3   1 -13  218.98   14.30
   3  -1 -13  227.58   12.00
  -3   1 -13  192.28   12.50
   3  -1 -13  228.58    9.30
   3  -1 -13  190.28   10.10
  -4  -1 -13  400.56   19.90
   4  -1  13  371.46   19.50
  -4  -1 -13  406.66   22.40
   4   1 -13  351.26   15.80
   4   1  13  340.47   17.10
   4  -1 -13  395.36   16.90
  -4   1 -13  351.06   19.20
  -4   1 -13  365.26   20.80
   5  -1  13  136.89   11.90
  -5  -1 -13  108.09   10.60
  -5  -1 -13  127.29   12.00
   5   1 -13  131.49    8.10
  -5   1 -13  126.29   11.90
   5   1  13  113.99    9.60
   5  -1 -13  126.79    8.10
  -5   1 -13  138.89   13.20
  -6  -1 -13  198.88   14.20
   6   1 -13  181.88    9.20
   6   1 -13  201.08   10.60
   6  -1  13  230.68   15.70
  -6  -1 -13  184.38   16.10
  -6   1 -13  198.88   16.10
   6   1  13  216.58   13.30
  -6   1 -13  186.88   16.40
  -7  -1 -13   60.39   11.90
   7  -1  13   85.69   11.70
  -7  -1 -13   58.69    9.20
   7   1  13  101.19    9.60
  -7   1 -13   77.79   11.90
  -7   1 -13   64.39   11.60
   8  -1  13   27.90    7.90
  -8  -1 -13   46.90   11.60
  -8  -1 -13   25.00    7.20
  -8   1 -13   26.90    9.80
  -8   1 -13   28.90    8.90
   8   1  13   49.60    7.60
  -9  -1 -13   13.50    6.70
   9  -1  13   33.20    8.60
   9   1  13   37.40    6.90
  -9   1 -13   17.10   10.10
  -9   1 -13   27.60    7.40
   0   2 -13   84.89    7.90
   0  -2 -13   89.29    8.30
  -1  -2 -13  227.58   15.60
   1   2 -13  242.58   13.30
  -1  -2 -13  229.78   10.60
  -1   2 -13  214.58   13.50
   1  -2 -13  215.88   13.00
  -2  -2 -13  240.98   12.60
   2   2 -13  232.68   13.20
  -2  -2 -13  218.48   14.00
  -2   2  13  241.98   10.50
  -2   2 -13  241.98   14.70
   2  -2 -13  238.68   13.50
  -3  -2 -13   53.19    7.40
   3  -2  13   39.60    7.50
  -3  -2 -13   36.20    6.50
   3   2 -13   37.30    6.40
  -3   2 -13   56.79    8.10
   3  -2 -13   47.00    6.60
  -3   2 -13   28.60    5.70
   4  -2  13   88.39   11.40
   4   2 -13   77.49    7.60
  -4  -2 -13   71.39    9.60
  -4  -2 -13   92.89    9.40
   4   2  13   79.39    6.90
   4  -2 -13   74.39    7.50
  -4   2 -13   78.49   10.50
  -4   2 -13   77.69    9.80
  -5  -2 -13    3.80    4.60
  -5  -2 -13    1.70    3.70
   5  -2  13    5.50    4.80
  -5   2 -13    2.70    4.60
   5   2  13   -2.20    2.50
   5  -2 -13   -0.60    2.40
  -5   2 -13    5.10    4.50
  -6  -2 -13  104.19   14.20
  -6  -2 -13   88.49   11.10
   6  -2  13   86.59   12.10
  -6   2  13   97.09   13.60
  -6   2 -13   99.39   14.00
  -6   2 -13   63.09   10.40
   6   2  13   85.49    7.70
   6  -2 -13   81.29    5.40
  -7   2  13   31.20   10.10
   7  -2  13   49.00   10.00
  -7  -2 -13   26.90    8.60
   7   2 -13   33.00    4.30
  -7  -2 -13   42.90    8.80
   7   2  13   40.90    6.10
  -7   2 -13   33.40    9.70
  -7   2 -13   25.60    9.20
  -8   2  13   60.89   13.70
  -8  -2 -13   43.00   12.40
   8  -2  13   44.70   10.60
  -8  -2 -13   49.80    9.40
  -8   2 -13   47.60   12.30
  -8   2 -13   40.30   11.80
   8   2  13   54.19    6.60
   9  -2  13   25.00    8.60
  -9   2  13   35.10   12.70
  -9  -2 -13   51.79   10.20
  -9  -2 -13   43.40   15.00
   9   2  13   32.30    5.40
  -9   2 -13   27.40   11.40
  -9   2 -13   32.90   11.60
   0   3 -13    0.20    3.10
   0  -3 -13    1.30    2.80
   1   3 -13  171.28   14.10
  -1  -3 -13  202.28   13.50
  -1   3 -13  225.68   14.20
   1  -3 -13  167.68   14.10
   2   3 -13   50.19    7.80
   2  -3  13   52.39    8.70
  -2   3  13   35.00    3.70
  -2  -3 -13   43.70    8.10
  -2  -3 -13   38.60    6.30
   2  -3 -13   31.40    6.10
  -2   3 -13   49.99    7.80
  -3  -3 -13  113.09   10.70
   3   3 -13  112.79   10.10
  -3  -3 -13  103.59   10.20
   3  -3  13  112.79   11.40
  -3   3 -13  102.39   10.80
   3  -3 -13  110.59    9.60
  -4  -3 -13  125.89   12.20
   4  -3  13  124.09   12.40
  -4  -3 -13  114.99   11.40
  -4   3  13  122.99    9.40
  -4   3 -13  118.99   11.80
   4  -3 -13  116.29    9.70
  -4   3 -13  118.59   11.70
   4   3  13  118.69    7.60
  -5  -3 -13  137.09   12.60
  -5  -3 -13  124.89   14.20
  -5   3  13  139.69   12.50
   5  -3  13  154.88   14.40
   5   3  13  144.49    8.50
  -5   3 -13  132.99   13.50
  -5   3 -13  150.38   14.10
   5  -3 -13  144.59   10.00
  -6  -3 -13   63.79   12.70
  -6  -3 -13   88.59   12.00
  -6   3  13   72.09   12.00
   6  -3  13   59.79   11.00
   6   3  13   85.29    6.10
   6  -3 -13   67.39    5.90
  -6   3 -13   77.89   12.70
  -6   3 -13   54.99   10.00
  -7  -3 -13   26.60    9.60
  -7   3  13   46.60   10.90
   7  -3  13   65.19   12.10
  -7  -3 -13   34.20    8.50
  -7   3 -13   36.90    9.30
   7   3  13   43.70    4.50
  -7   3 -13   21.40    8.50
  -8   3  13   20.90    8.70
  -8  -3 -13   20.30   10.10
  -8  -3 -13   12.00    7.10
   8  -3  13   11.70    7.80
  -8   3 -13   -2.00    7.40
   8   3  13   16.20    3.00
  -8   3 -13    8.40    7.60
  -9  -3 -13   32.20   13.60
  -9   3  13   58.69   15.00
  -9  -3 -13   38.10    9.90
   9  -3  13   29.00   10.40
  -9   3 -13   32.00   12.90
  -9   3 -13   34.70   12.00
   0   4 -13  191.38   14.20
   0  -4 -13  169.58   13.40
   1   4 -13  362.06   20.70
  -1  -4 -13  341.37   20.30
   1  -4  13  408.66   21.40
   1  -4 -13  388.66   20.70
  -1   4 -13  381.26   21.20
   2   4 -13   92.39   11.90
   2  -4  13   89.49   11.40
  -2  -4 -13  106.79   13.00
  -2   4 -13   87.39   11.90
   2  -4 -13   92.09    9.80
   3  -4  13  121.69   12.10
  -3  -4 -13  119.19   11.50
  -3   4  13  103.49    6.80
   3  -4 -13  115.89   12.50
  -3   4 -13  116.89   12.00
  -4  -4 -13  112.59   12.10
   4  -4  13  113.29   13.90
  -4   4  13  117.39    9.00
   4  -4 -13  131.89   11.00
  -4   4 -13  116.89   12.30
   4   4  13  111.49    6.50
   4   4  13  106.89    6.00
  -5  -4 -13   13.30    7.20
   5  -4  13   -2.50    5.30
  -5  -4 -13   -0.40    4.40
  -5   4  13    4.80    4.40
   5   4  13    2.80    1.70
   5  -4 -13    2.40    3.90
  -5   4 -13    1.20    5.00
  -5   4 -13    6.20    6.00
   5   4  13    3.70    1.40
   6  -4  13   60.49   11.80
  -6  -4 -13   45.20   11.00
  -6  -4 -13   40.90    8.70
  -6   4  13   48.00    9.50
   6  -4 -13   57.99    7.20
  -6   4 -13   50.79   11.00
  -6   4 -13   51.19   11.30
  -7   4  13   70.49   12.60
  -7  -4 -13   49.60   12.70
  -7  -4 -13   57.49   10.50
   7  -4  13   49.90   11.60
  -7   4 -13   54.09   12.00
   7  -4 -13   49.40    4.70
  -7   4 -13   55.99   11.60
   8  -4  13   32.30   10.70
  -8   4  13   39.00   11.60
  -8  -4 -13   31.30   11.70
  -8  -4 -13   28.60    8.60
  -8   4 -13   28.20    9.50
  -8   4 -13   28.10   10.00
   0   5 -13    5.30    5.40
   0  -5 -13    2.00    4.80
   0  -5  13    6.60    5.40
   1   5 -13  124.09   12.60
  -1  -5 -13  124.49   12.60
   1  -5  13   99.39   12.40
   1  -5 -13  117.79   12.30
   1   5  13  110.89    7.70
  -1   5 -13  131.79   13.30
   2   5 -13    0.70    4.50
  -2  -5 -13   -2.50    4.00
   2  -5  13    1.80    5.90
  -2   5 -13    9.10    6.60
   2  -5 -13   -1.00    4.40
  -3  -5 -13  125.69   13.20
   3  -5  13  160.88   14.80
  -3   5  13  106.79    8.20
  -3   5 -13  130.89   13.70
   3   5  13  138.69    7.20
   3  -5 -13  132.89   12.40
   4  -5  13   -0.50    5.90
  -4   5  13   10.40    3.60
  -4  -5 -13    2.20    4.70
   4   5  13    6.50    1.50
   4  -5 -13   -2.60    3.80
  -4   5 -13    3.30    5.60
  -5   5  13   39.60    7.40
  -5  -5 -13   30.60    7.70
   5  -5  13   31.80    9.40
  -5   5 -13   20.20    7.30
  -5   5 -13   43.10   10.50
   5  -5 -13   49.40    8.30
  -6   5  13   10.40    5.60
   6  -5  13    4.60    7.70
  -6  -5 -13   -1.70    5.40
   6  -5 -13   -0.60    3.70
  -6   5 -13    2.70    6.30
  -6   5 -13    0.60    5.70
   7  -5  13   51.09   13.00
  -7   5  13   56.09   11.00
  -7  -5 -13   45.90   10.40
  -7   5 -13   61.69   13.90
  -7   5 -13   39.20   10.40
   7  -5 -13   48.90    6.40
  -8   5  13   -3.40    7.10
   8  -5  13   -0.60    8.70
  -8  -5 -13    7.60    7.10
  -8   5 -13   -1.80    9.00
  -8   5 -13   14.30    9.60
   0  -6  13   82.89   11.60
   0   6 -13   85.09   13.20
   0  -6 -13   64.29   10.30
   0   6  13   76.09    6.90
   1   6 -13  212.58   17.70
   1  -6  13  226.98   17.30
  -1  -6 -13  174.48   16.00
  -1  -6  13  213.18   15.90
  -1   6 -13  213.88   17.80
   1  -6 -13  237.08   17.40
  -2   6  13   85.69    5.60
   2  -6  13   55.49   11.10
  -2  -6 -13   87.89   13.20
   2  -6 -13   95.09   13.20
  -2   6 -13   58.29    9.90
  -3   6  13   75.69    6.30
   3  -6  13   76.39   13.40
  -3  -6 -13   84.69   13.40
   3   6  13   72.49    5.20
  -3   6 -13   69.59   12.50
   3  -6 -13   83.89   11.90
  -4   6  13   44.20    4.80
  -4   6  13   46.60    4.80
   4  -6  13   32.70   10.70
  -4   6  13   58.09    7.30
  -4  -6 -13   42.00    9.40
   4  -6 -13   79.49   11.90
  -4   6 -13   38.10    9.60
   5  -6  13    1.10    7.00
  -5   6  13    2.40    4.10
  -5  -6 -13    0.80    5.30
  -5   6 -13    2.40    5.90
   5  -6 -13    8.30    5.90
  -5   6 -13   -3.50    5.90
   6  -6  13   57.89   14.40
  -6  -6 -13   34.50    9.40
  -6   6  13   62.79   16.90
  -6   6 -13   30.90    8.80
   6  -6 -13   56.29    9.60
  -6   6 -13   63.19   13.80
  -7  -6 -13   18.60    8.40
   7  -6  13   17.30   11.00
  -7   6  13   31.10    9.30
   7  -6 -13   16.40    5.60
  -7   6 -13   15.20    8.60
   0   7 -13    4.60    6.50
   0  -7  13    6.80    6.10
   0  -7 -13    4.50    6.00
   1   7 -13   74.39   12.60
  -1  -7 -13   90.19   13.60
   1  -7  13   94.09   13.80
  -1   7 -13   72.09   12.50
  -1  -7  13   79.89   11.70
   1  -7 -13   76.29   11.90
  -2  -7 -13   25.00    7.50
  -2   7  13   32.90    5.00
   2  -7  13   36.70   10.60
  -2  -7  13   34.00    8.30
  -2   7 -13   23.70    9.50
   2  -7 -13   33.60    9.60
   3  -7  13   43.50   11.40
  -3   7  13   49.10    6.40
  -3  -7 -13   33.70    9.00
  -3  -7  13   42.10    8.80
  -3   7 -13   21.00    9.10
   3  -7 -13   45.00   10.60
  -4  -7 -13   54.69   11.60
  -4   7  13   54.59    7.50
  -4   7  13   65.19    7.50
   4  -7  13   54.79   13.30
   4  -7 -13   67.49   11.70
  -4   7 -13   67.29   14.00
  -4  -7  13   78.99   10.70
  -5  -7 -13   69.89   12.60
   5  -7  13   83.69   17.80
  -5   7  13   67.59    9.70
   5  -7 -13   56.09   11.10
  -5   7 -13   52.19   11.80
  -5   7 -13   53.59   13.80
  -6  -7 -13   20.00   13.20
   6  -7  13    4.00    9.00
  -6   7  13   12.10    6.50
  -6   7 -13   14.50   12.60
   6  -7 -13   12.00    6.60
  -6   7 -13   17.60   10.10
   0  -8  13   28.20    9.10
   0   8 -13   26.00    8.90
   0  -8 -13   41.90   12.00
   1  -8  13   29.50   10.10
  -1  -8 -13   35.40   10.70
   1   8 -13   30.00    9.90
  -1  -8  13   43.40    9.80
  -1   8 -13   33.30   10.00
   1  -8 -13   44.20   10.90
   2  -8  13   36.30   11.30
  -2  -8 -13   46.10   11.90
  -2   8  13   57.89    7.40
   2  -8 -13   72.89   14.30
  -2   8 -13   60.89   13.70
  -2  -8  13   50.19   10.00
   3  -8  13   28.40   10.40
  -3  -8 -13    8.00    9.20
  -3   8  13   22.20    5.60
  -3   8 -13   39.70   12.50
   3  -8 -13   12.40    8.60
  -3  -8  13   12.10    7.20
   4  -8  13   20.90   10.10
  -4   8  13   40.80    6.90
  -4   8  13   35.20    6.80
  -4  -8 -13   22.20   10.10
  -4  -8  13   40.30    9.10
   4  -8 -13   48.40   11.30
  -5   8  13   20.50   10.40
   5  -8  13   -3.80    8.10
  -5  -8 -13    5.80    8.70
   5  -8 -13    8.00    7.20
  -5   8 -13    9.10    9.50
  -5  -8  13   19.00    7.60
   0  -9  13    6.90    8.40
   0   9 -13    2.90    8.50
   0  -9 -13   -1.50    7.50
   1   9 -13   19.30    9.10
  -1  -9 -13   29.70   11.20
   1  -9  13   36.30   11.40
  -1  -9  13   61.29   12.10
  -1   9 -13   35.90   11.70
   2   9 -13   36.80   12.80
  -2  -9 -13   37.50   11.20
   2  -9  13   39.60   12.30
  -2   9  13   32.60    7.20
  -2   9 -13    9.70    9.00
  -2  -9  13   42.80   10.30
   2  -9 -13   32.30   13.20
  -3  -9 -13   32.20   10.90
   3  -9  13   23.40   11.30
  -3   9  13   32.90    7.20
  -3   9 -13   25.60   11.70
  -3  -9  13   44.40   10.20
   3  -9 -13   22.40   10.20
   0   0 -14 2955.90   98.29
  -1   0 -14    1.60    2.90
  -1   0 -14    0.40    1.90
   1   0 -14   -1.30    2.10
  -2   0 -14  408.76   17.30
  -2   0 -14  391.16   21.90
   2   0 -14  332.87   17.70
   2   0 -14  400.76   16.60
  -3   0 -14    0.90    2.90
  -3   0 -14   -7.60    2.50
   3   0 -14   -2.20    1.60
  -4   0 -14 1406.36   56.09
   4   0 -14 1499.45   47.80
  -4   0 -14 1405.46   53.39
   5   0 -14   -3.30    1.90
  -5   0 -14   -3.30    3.30
   5   0  14   -0.90    3.70
  -5   0 -14    6.50    5.60
  -6   0 -14  843.52   39.00
  -6   0 -14  887.71   41.60
   6   0 -14  903.51   30.70
   6   0  14  885.91   36.50
   6   0 -14  822.92   29.80
  -7   0 -14   -4.30    5.20
  -7   0 -14   -3.40    4.00
   7   0  14   -1.20    4.10
   8   0  14  262.57   17.60
  -8   0 -14  284.07   23.30
  -8   0 -14  268.87   17.70
   9   0  14    5.80    5.20
  -9   0 -14  -15.70    6.70
  -9   0 -14    3.20    5.30
   0   1 -14    0.30    2.30
   0  -1 -14   -1.70    2.30
   0  -1 -14    1.30    1.30
   1   1 -14 1096.09   38.90
  -1  -1 -14 1065.29   35.90
  -1  -1 -14 1060.19   40.50
   1  -1 -14  947.41   35.00
  -1   1 -14 1061.79   40.10
   1  -1 -14 1025.10   38.00
   2   1 -14   12.50    3.70
  -2  -1 -14    9.70    5.50
  -2  -1 -14   15.70    3.60
  -2   1  14   16.40    3.10
  -2   1 -14   14.90    4.00
  -2   1 -14   10.10    4.10
   2  -1 -14   13.10    3.30
   2  -1 -14   12.50    2.30
  -3  -1 -14 1433.36   55.09
  -3  -1 -14 1414.96   50.99
   3  -1  14 1441.06   52.49
   3   1 -14 1331.57   50.79
   3  -1 -14 1472.75   47.10
  -3   1 -14 1475.15   54.19
   3  -1 -14 1449.15   50.29
  -3   1 -14 1380.16   51.49
   3  -1 -14 1331.17   47.80
  -4  -1 -14   11.60    5.30
   4  -1  14   11.10    5.10
   4   1 -14   15.10    3.80
  -4  -1 -14    2.60    5.10
   4  -1 -14   10.80    3.70
  -4   1 -14    8.30    4.40
  -4   1 -14   11.00    4.70
   4   1  14   16.20    4.70
   5   1 -14  722.83   26.90
  -5  -1 -14  696.33   31.20
   5  -1  14  705.63   32.00
  -5  -1 -14  707.63   32.90
   5  -1 -14  733.03   27.70
   5   1  14  694.63   29.40
  -5   1 -14  700.53   32.50
  -5   1 -14  765.42   35.00
   6  -1  14    1.90    5.00
  -6  -1 -14    7.90    5.90
  -6  -1 -14    6.90    4.90
   6   1 -14    3.10    2.70
  -6   1 -14    8.40    5.50
   6  -1 -14    6.40    2.50
  -6   1 -14    0.50    4.40
  -7  -1 -14  687.63   36.40
   7   1 -14  633.94   25.10
   7  -1  14  739.23   33.00
  -7  -1 -14  664.53   31.20
  -7   1 -14  680.23   36.30
  -7   1 -14  664.43   35.20
   7   1  14  718.23   29.70
   8   1 -14   -1.20    2.30
  -8  -1 -14    4.40    7.60
   8  -1  14    4.20    6.30
  -8  -1 -14    2.60    5.40
  -8   1 -14   -6.20    5.70
  -8   1 -14    0.80    6.80
   8   1  14    0.10    4.00
   9  -1  14  317.07   20.20
  -9  -1 -14  274.97   26.30
  -9  -1 -14  299.87   19.70
   9   1  14  316.67   16.80
  -9   1 -14  313.27   26.50
  -9   1 -14  263.67   18.20
   0   2 -14  445.66   20.80
   0  -2 -14  411.16   20.60
   1   2 -14   12.30    4.10
  -1  -2 -14   21.40    5.60
  -1  -2 -14   12.20    2.80
  -1   2 -14   15.10    4.30
   1  -2 -14   15.10    4.60
  -2   2  14 2016.40   66.09
  -2  -2 -14 2108.59   68.59
   2   2 -14 2063.39   69.89
  -2  -2 -14 1972.30   71.29
  -2   2 -14 1931.71   71.59
   2  -2 -14 1992.30   69.99
  -3  -2 -14   -2.10    3.20
  -3  -2 -14   -2.30    3.00
   3  -2  14    5.00    4.50
   3   2 -14   -3.70    2.30
  -3   2 -14    1.80    3.60
   3  -2 -14   -6.40    2.30
  -3   2 -14    0.50    3.20
   4   2 -14  729.13   28.70
  -4  -2 -14  692.33   31.10
   4  -2  14  677.03   31.60
  -4  -2 -14  678.03   30.80
   4  -2 -14  722.73   28.70
   4  -2 -14  678.73   25.60
   4   2  14  660.53   27.00
  -4   2 -14  759.82   33.00
  -4   2 -14  673.93   31.00
  -5  -2 -14    1.10    4.20
   5  -2  14   -0.30    4.60
  -5  -2 -14    6.30    4.80
   5   2 -14    5.30    3.50
  -5   2 -14    3.30    4.80
  -5   2 -14    5.20    4.90
   5   2  14    6.50    3.70
  -6  -2 -14  651.83   31.30
  -6  -2 -14  685.23   35.00
   6  -2  14  701.03   33.20
  -6   2 -14  635.14   33.90
   6   2  14  687.93   27.70
  -6   2 -14  714.53   34.30
   6  -2 -14  695.53   25.10
   7  -2  14    7.70    6.60
  -7  -2 -14    0.90    6.10
   7   2 -14   -0.30    2.50
  -7  -2 -14    7.50    5.40
  -7   2 -14    7.80    7.20
   7   2  14   -1.00    3.40
  -7   2 -14   -0.30    6.00
   8  -2  14  574.34   30.90
  -8  -2 -14  556.14   29.00
  -8  -2 -14  662.73   37.50
  -8   2 -14  562.24   33.90
   8   2  14  554.54   23.50
  -8   2 -14  524.25   33.30
  -9  -2 -14    5.70    5.90
  -9  -2 -14    1.40    8.80
   9  -2  14    1.30    6.80
  -9   2 -14    8.00    8.70
  -9   2 -14    0.40    8.20
   0  -3 -14   -2.90    2.70
   0   3 -14    3.90    4.00
   1   3 -14 1443.66   53.49
  -1  -3 -14 1448.06   53.99
  -1   3 -14 1404.86   53.89
   1  -3 -14 1408.36   53.19
   2  -3  14   -2.10    4.20
   2   3 -14    0.70    3.50
  -2  -3 -14   -4.00    2.20
  -2  -3 -14    2.00    3.80
  -2   3  14    2.80    1.80
  -2   3 -14    3.90    4.50
   3  -3  14  545.25   27.00
  -3  -3 -14  554.64   26.10
  -3  -3 -14  545.25   26.60
   3  -3 -14  551.64   25.30
  -4  -3 -14   -4.40    3.40
   4   3 -14    2.90    4.30
   4  -3  14   -1.30    4.90
  -4  -3 -14    5.80    4.70
   4  -3 -14    2.10    3.30
  -4   3 -14   -4.50    3.50
  -4   3 -14   10.20    5.70
  -5  -3 -14 1307.47   54.29
  -5   3  14 1294.47   56.59
   5  -3  14 1259.37   52.69
  -5  -3 -14 1210.58   50.79
  -5   3 -14 1251.87   52.59
  -5   3 -14 1294.17   52.69
   5  -3 -14 1325.57   47.20
   5   3  14 1315.37   44.80
  -6  -3 -14    1.80    5.00
   6  -3  14   10.30    6.60
  -6   3  14    5.30    5.20
  -6  -3 -14   -2.10    5.40
   6  -3 -14    1.40    2.60
  -6   3 -14   -2.20    4.50
  -6   3 -14    2.20    5.50
   6   3  14    4.80    2.80
  -7  -3 -14  264.97   23.50
   7  -3  14  340.27   22.60
  -7  -3 -14  295.17   19.80
  -7   3  14  325.07   23.20
   7   3  14  282.77   12.70
  -7   3 -14  282.77   22.20
  -7   3 -14  288.47   22.60
  -8  -3 -14    3.10    8.40
  -8  -3 -14   -0.80    5.50
   8  -3  14   13.00    8.60
  -8   3  14   11.80    7.70
  -8   3 -14   -3.60    5.90
  -8   3 -14  -14.80    9.40
   8   3  14    1.50    2.20
   0   4 -14 1471.65   56.89
   0  -4 -14 1479.75   56.69
   1   4 -14   15.30    6.40
  -1  -4 -14   12.60    5.90
   1  -4  14    6.10    5.10
   1   4  14   10.70    2.10
  -1   4 -14   10.30    5.90
   1  -4 -14    7.70    5.30
   2  -4  14  714.63   32.20
  -2  -4 -14  658.73   31.40
   2   4 -14  680.03   31.50
  -2   4 -14  678.93   32.20
   2  -4 -14  680.53   31.10
   3  -4  14    4.90    5.90
   3   4 -14   -0.20    4.20
  -3  -4 -14    2.50    4.80
   3  -4 -14    9.00    5.10
  -3   4 -14    8.20    5.60
   4  -4  14 1014.70   43.30
  -4   4  14  933.41   35.20
  -4  -4 -14  958.70   41.30
   4   4  14  936.51   33.00
  -4   4 -14  971.70   42.30
  -4   4 -14  889.41   41.30
  -5  -4 -14    1.70    5.30
  -5   4  14    0.10    4.40
   5  -4  14   -4.70    5.40
  -5  -4 -14    3.00    5.90
   5   4  14    3.00    2.10
   5   4  14    3.60    1.80
  -5   4 -14    3.50    5.10
  -5   4 -14    3.10    5.80
   5  -4 -14    6.30    4.40
  -6  -4 -14  496.65   27.40
  -6   4  14  539.15   27.80
  -6  -4 -14  516.95   31.30
   6  -4  14  455.55   28.50
  -6   4 -14  469.05   28.40
   6  -4 -14  492.85   21.50
  -6   4 -14  460.45   28.40
  -7  -4 -14    5.60    7.90
   7  -4  14   27.40   10.30
  -7  -4 -14   28.90    8.10
  -7   4  14   30.00    9.70
   7  -4 -14   13.30    3.10
  -7   4 -14   25.20    9.40
  -7   4 -14   14.50    9.00
  -8  -4 -14  349.07   28.70
  -8   4  14  293.07   24.20
  -8  -4 -14  315.47   21.90
   8  -4  14  272.17   23.40
  -8   4 -14  292.37   29.70
  -8   4 -14  261.97   24.00
   0   5 -14   -4.50    4.60
   0  -5  14   -8.80    3.60
   0  -5 -14    2.00    4.50
   1  -5  14  750.62   34.00
   1   5 -14  730.33   34.70
  -1  -5 -14  726.83   34.30
   1   5  14  660.03   26.10
  -1   5 -14  720.63   34.60
   1  -5 -14  771.52   34.30
   2   5 -14    6.20    5.70
   2  -5  14   -0.20    4.70
  -2  -5 -14    7.10    5.80
   2  -5 -14    3.40    4.40
  -2   5 -14    3.60    4.80
  -3   5  14 1136.69   43.50
   3  -5  14 1346.27   53.59
  -3  -5 -14 1260.17   52.09
  -3   5 -14 1316.27   53.19
   3  -5 -14 1282.07   50.69
  -4   5  14    5.60    3.30
   4  -5  14    3.00    6.30
  -4  -5 -14    2.90    5.90
  -4   5 -14    2.30    5.40
   4  -5 -14    4.60    4.60
   4   5  14    2.50    1.90
   5  -5  14  208.68   19.10
  -5  -5 -14  230.68   18.40
  -5   5 -14  211.58   18.80
   5  -5 -14  249.18   15.90
  -5   5 -14  260.37   20.10
  -6   5  14   10.00    5.80
  -6  -5 -14    0.00    5.50
   6  -5  14   19.40    9.60
  -6   5 -14   -1.30    6.10
  -6   5 -14    2.10    5.80
  -7  -5 -14  612.14   32.30
  -7   5  14  580.84   32.20
   7  -5  14  583.94   34.90
  -7   5 -14  560.54   35.80
  -7   5 -14  591.74   34.80
   7  -5 -14  555.54   23.50
  -8  -5 -14   -3.40    5.80
   0  -6 -14  894.91   41.30
   0   6 -14  883.51   42.10
   0  -6  14  944.11   40.50
  -1  -6 -14   10.50    6.20
   1  -6  14    3.50    6.10
   1   6 -14   -1.00    4.50
   1  -6 -14    3.70    5.70
  -1   6 -14    3.40    5.70
  -1  -6  14    8.00    6.00
   2  -6  14  647.44   34.10
   2   6 -14  694.83   35.60
  -2  -6 -14  658.53   33.90
  -2   6 -14  696.83   35.40
   2  -6 -14  704.03   34.00
   3  -6  14   -2.00    6.20
  -3  -6 -14    5.20    6.40
   3  -6 -14   -0.10    5.00
  -3   6 -14    0.10    5.90
  -4   6  14  472.85   21.00
  -4  -6 -14  526.45   29.30
   4  -6  14  508.65   30.10
  -4   6 -14  506.25   29.80
   4  -6 -14  485.85   26.70
  -5  -6 -14   -3.80    5.60
   5  -6  14   -3.00    6.40
  -5   6  14    8.90    4.40
  -5   6 -14   -2.00    5.80
   5  -6 -14    1.10    5.50
  -5   6 -14   -4.50    5.20
  -6   6  14  419.46   24.10
   6  -6  14  459.45   43.60
  -6  -6 -14  468.15   27.90
   6  -6 -14  426.46   22.50
  -6   6 -14  412.56   28.10
  -7   6  14   19.90    7.80
   7  -6  14   -5.10    7.40
  -7   6 -14    8.30    7.30
  -7   6 -14    7.20    8.00
   7  -6 -14    9.00    4.70
   0  -7 -14    7.10    6.70
   0  -7  14   -3.90    5.20
   0   7 -14    0.00    5.30
   1  -7  14  670.03   35.10
  -1   7  14  632.64   26.80
   1   7 -14  721.83   38.00
  -1  -7 -14  737.53   36.50
  -1   7 -14  716.83   37.60
   1  -7 -14  716.23   36.30
  -1  -7  14  774.02   34.80
   2   7 -14    5.80    7.00
  -2  -7 -14    1.70    6.30
   2  -7  14   -1.40    6.10
   2  -7 -14   -1.90    5.80
  -2  -7  14    8.30    6.60
  -2   7 -14    0.30    5.50
  -3  -7 -14  311.97   22.70
   3  -7  14  270.87   22.60
  -3   7 -14  337.87   24.30
   3   7  14  291.17   12.50
   3  -7 -14  361.46   23.00
  -3  -7  14  329.87   20.50
   4  -7  14   30.70   10.80
  -4   7  14   30.90    5.50
  -4  -7 -14   15.00    7.80
  -4   7  14   11.50    4.40
   4  -7 -14   17.40    8.30
  -4   7 -14   13.70    7.80
   5  -7  14  559.44   35.20
  -5  -7 -14  585.74   34.10
  -5   7  14  612.04   27.80
   5  -7 -14  658.33   32.00
  -5   7 -14  588.74   35.70
  -5   7 -14  592.84   36.00
   6  -7  14    7.50    9.50
  -6  -7 -14    7.90    7.70
   6  -7 -14    0.90    5.70
  -6   7 -14   -3.80    6.40
  -6   7 -14    3.30    6.90
   0  -8 -14  285.57   22.80
   0   8 -14  299.77   24.30
   0  -8  14  274.87   21.30
  -1  -8 -14    0.10    7.40
   1   8 -14   -2.10    5.20
   1  -8  14   -5.50    6.40
   1  -8 -14    3.90    7.00
  -1  -8  14    7.60    7.50
  -1   8 -14   -3.80    6.60
   2   8 -14  603.04   36.90
  -2  -8 -14  647.44   35.20
   2  -8  14  614.04   34.20
  -2   8  14  544.85   23.40
  -2  -8  14  616.74   31.20
  -2   8 -14  541.45   34.20
   2  -8 -14  628.44   34.30
   3  -8  14    5.90    9.80
  -3  -8 -14    3.70    8.20
  -3   8  14   -9.80    3.00
   3  -8 -14    3.10    7.30
  -3  -8  14   -4.60    5.80
   4  -8  14  293.17   24.80
  -4  -8 -14  337.17   25.30
  -4   8  14  296.37   16.20
  -4   8  14  296.07   15.80
  -4  -8  14  319.57   20.40
   4  -8 -14  326.77   23.50
  -4   8 -14  298.77   25.60
  -5  -8 -14    4.10    8.70
   5  -8 -14    6.20    7.10
   0   9 -14    2.90    7.20
   0  -9  14    5.20    8.40
   0  -9 -14   -1.70    7.50
   1   9 -14  328.87   27.80
  -1  -9 -14  356.66   26.90
   1  -9 -14  364.06   27.20
  -1   9 -14  309.17   27.00
  -1  -9  14  331.27   23.90
  -2  -9 -14    6.30    8.00
  -2   9  14   -0.40    4.20
   2  -9  14    8.30    9.20
   2   9 -14   -4.80    8.50
   2  -9 -14    4.70    8.90
  -2   9 -14   -6.20    6.90
  -2  -9  14   -9.10    5.70
   0   0 -15 7200.08  229.88
  -1   0 -15   -0.60    1.80
  -1   0 -15    1.30    3.10
   1   0 -15   -1.30    2.30
  -2   0 -15 1870.01   64.99
   2   0 -15 1897.51   60.29
  -2   0 -15 1810.02   60.59
   2   0 -15 1452.65   66.89
   3   0 -15   -0.50    1.80
  -3   0 -15    1.00    2.90
  -3   0 -15    1.70    3.60
  -4   0 -15 2440.36   90.19
   4   0 -15 2599.94   81.19
   4   0  15 2456.65   86.09
  -4   0 -15 2547.84   87.29
   5   0 -15   -1.10    2.40
   5   0  15    0.80    3.90
  -5   0 -15    3.70    5.60
  -5   0 -15    2.40    4.30
  -6   0 -15 1474.85   60.39
   6   0 -15 1322.37   48.10
   6   0  15 1505.25   54.69
  -6   0 -15 1458.45   57.69
   6   0 -15 1432.06   48.80
  -7   0 -15    7.00    6.00
   7   0  15    5.90    5.20
  -7   0 -15   -4.70    3.80
  -8   0 -15  279.07   18.40
   8   0  15  262.47   17.80
  -8   0 -15  267.97   23.00
  -9   0 -15    1.00    5.10
  -9   0 -15   -3.70    7.70
   9   0  15   -1.40    4.90
   0  -1 -15   -0.60    3.00
   0   1 -15    0.60    2.50
   0  -1 -15    0.80    1.30
   1   1 -15 3354.16  109.49
  -1  -1 -15 3477.85  111.99
  -1  -1 -15 3501.65  106.39
   1  -1 -15 3412.76  109.09
   1  -1 -15 2949.80  105.29
  -1   1 -15 3186.98  114.39
  -2  -1 -15   -0.50    2.10
  -2  -1 -15    2.70    4.30
   2   1 -15   -2.20    2.20
  -2   1 -15   -3.10    2.50
   2  -1 -15   -0.60    1.30
  -2   1 -15   -0.70    2.50
   2  -1 -15   -1.50    2.00
  -3  -1 -15 3149.68  104.09
  -3  -1 -15 3072.39  108.59
   3  -1  15 3186.68  106.09
   3   1 -15 3163.78  102.19
   3  -1 -15 2943.61  100.39
   3  -1 -15 3077.89  103.49
  -3   1 -15 3067.99  107.49
   3  -1 -15 3292.37  100.39
  -4  -1 -15    1.50    4.10
  -4  -1 -15    4.40    4.80
   4  -1  15    5.50    4.50
   4   1 -15   -0.20    2.40
   4   1  15   -0.70    3.30
  -4   1 -15    1.20    3.70
   4  -1 -15   -5.60    2.20
  -4   1 -15    1.20    3.60
   5  -1  15 1039.40   44.00
  -5  -1 -15 1085.19   44.10
   5   1 -15 1091.89   38.80
  -5  -1 -15 1166.38   46.10
  -5   1 -15 1148.79   45.60
  -5   1 -15 1095.49   47.20
   5  -1 -15 1079.79   42.70
  -6  -1 -15    1.90    4.60
  -6  -1 -15    0.10    5.10
   6   1 -15    2.70    2.60
   6  -1  15    2.60    5.30
  -6   1 -15   -6.70    3.80
  -6   1 -15    6.90    5.80
   6   1  15    4.60    4.40
   6  -1 -15    3.90    2.60
   7  -1  15  899.11   39.10
   7   1 -15  829.52   30.70
  -7  -1 -15  862.91   42.70
  -7  -1 -15  873.11   38.10
  -7   1 -15  903.71   42.20
   7   1  15  922.11   36.20
  -7   1 -15  839.22   42.90
   8  -1  15    2.30    5.70
  -8  -1 -15   -4.10    4.80
  -8  -1 -15  -11.30    5.30
  -8   1 -15    8.00    7.70
  -8   1 -15   -0.70    6.30
   8   1  15    2.50    4.70
  -9  -1 -15  420.86   31.90
   9  -1  15  436.36   24.90
  -9  -1 -15  432.86   24.80
  -9   1 -15  383.26   23.10
   9   1  15  426.96   21.20
  -9   1 -15  447.86   31.70
   0  -2 -15 1831.42   64.69
   0   2 -15 1763.02   67.29
  -1  -2 -15    1.50    3.20
   1   2 -15   -2.00    2.60
  -1  -2 -15   -3.50    1.60
  -1   2 -15    0.80    3.40
   1  -2 -15   -0.80    3.10
  -2   2  15 4247.77  136.59
  -2  -2 -15 4401.06  138.59
   2   2 -15 4206.18  139.99
   2  -2 -15 4250.67  140.69
  -2   2 -15 4316.27  142.99
  -3  -2 -15    2.70    3.40
  -3  -2 -15    3.10    3.60
   3  -2  15    3.90    4.60
   3   2 -15   -0.40    2.80
   3  -2 -15   -1.90    2.80
  -3   2 -15   -0.60    3.30
  -3   2 -15   -0.50    3.60
   4  -2  15 1534.25   58.99
  -4  -2 -15 1508.05   58.29
   4   2 -15 1596.14   55.49
  -4  -2 -15 1591.64   58.99
  -4   2 -15 1494.65   59.79
   4  -2 -15 1473.35   51.49
   4  -2 -15 1646.24   56.39
  -4   2 -15 1637.64   59.19
   4   2  15 1491.45   54.09
   5   2 -15    0.70    3.40
   5  -2  15    1.00    5.10
  -5  -2 -15   -0.40    4.50
  -5  -2 -15   -2.70    3.70
   5   2  15    0.20    3.10
  -5   2 -15    6.00    5.40
   5  -2 -15    3.30    3.20
  -5   2 -15    0.70    4.70
   6   2 -15  820.02   32.70
  -6  -2 -15  859.71   37.20
  -6  -2 -15  774.62   39.10
   6  -2  15  879.71   38.50
  -6   2 -15  815.52   39.70
   6   2  15  857.21   32.70
  -6   2 -15  748.73   37.90
   6  -2 -15  846.12   30.50
   7   2 -15   -4.90    2.90
   7  -2  15   -4.20    5.60
  -7  -2 -15   -1.50    6.50
  -7  -2 -15   -2.50    4.50
  -7   2 -15   -1.20    5.10
  -7   2 -15    2.60    6.40
   7   2  15    2.90    3.70
   8  -2  15  794.92   38.10
   8   2 -15  732.83   30.70
  -8  -2 -15  851.21   44.40
  -8  -2 -15  785.62   36.50
   8   2  15  728.53   36.80
  -8   2 -15  790.52   41.90
  -8   2 -15  792.42   41.80
  -9  -2 -15   11.40    7.20
   0  -3 -15    3.60    3.70
   0   3 -15    1.90    3.80
  -1  -3 -15 3148.89  106.89
   1   3 -15 3122.99  105.99
   1  -3 -15 3099.89  106.09
  -1   3 -15 3064.39  106.69
   2   3 -15    1.40    3.50
  -2  -3 -15    3.20    4.40
  -2  -3 -15    1.10    2.90
   2  -3  15   -1.70    4.20
   2  -3 -15    2.90    3.60
  -2   3 -15   -1.40    3.60
  -3  -3 -15 1046.60   43.70
  -3  -3 -15 1082.79   42.70
   3   3 -15 1033.50   42.00
   3  -3  15 1041.30   43.80
  -3   3  15 1077.09   35.10
  -3   3 -15 1102.29   44.90
   4  -3  15    2.10    5.50
  -4  -3 -15    0.50    3.50
   4   3 -15   -5.30    3.10
  -4  -3 -15    2.30    4.80
  -4   3 -15   -2.90    3.90
   4   3  15    0.60    2.60
   4  -3 -15   -4.00    3.20
  -4   3 -15    0.70    4.30
  -5  -3 -15 2154.28   79.69
   5  -3  15 2126.39   78.59
   5   3 -15 1985.30   73.99
  -5  -3 -15 2011.70   76.49
   5   3  15 2082.09   69.79
   5  -3 -15 2127.29   72.69
  -5   3 -15 2085.29   78.69
  -5   3 -15 2080.89   77.89
  -6  -3 -15    4.80    6.70
  -6  -3 -15   -8.30    3.50
   6  -3  15    1.30    6.30
  -6   3 -15   -1.30    4.40
  -6   3 -15    9.00    5.90
  -7  -3 -15  406.86   24.40
  -7  -3 -15  393.46   28.60
   7  -3  15  412.76   26.20
  -7   3 -15  414.76   27.50
   7   3  15  431.96   21.30
  -7   3 -15  456.45   28.30
  -8   3  15    4.70    7.20
  -8  -3 -15   -1.90    5.60
   8  -3  15    5.60    7.70
  -8  -3 -15    2.00    8.10
  -8   3 -15    0.10    7.80
   8   3  15    1.20    2.30
  -8   3 -15    0.20    6.40
   0  -4 -15 2406.06   87.59
   0   4 -15 2530.15   88.49
  -1  -4 -15    4.30    4.80
   1  -4  15   -3.10    4.10
   1   4 -15   -2.00    3.50
  -1   4 -15   -2.30    4.30
   1  -4 -15   -0.40    3.80
  -2  -4 -15 1501.95   59.19
   2   4 -15 1506.65   58.69
   2  -4  15 1482.05   59.09
  -2   4 -15 1576.64   60.09
   2  -4 -15 1589.54   58.79
   3   4 -15    0.00    7.30
  -3  -4 -15   -0.10    4.80
   3  -4  15   -1.60    4.80
  -3   4 -15    1.70    4.60
   3  -4 -15   -2.10    3.90
   4   4 -15 1395.86   56.69
   4  -4  15 1452.15   59.19
  -4  -4 -15 1449.65   57.99
   4  -4 -15 1455.95   55.59
  -4   4 -15 1529.25   59.09
   4   4  15 1476.15   49.60
  -4   4 -15 1471.05   59.29
   5  -4  15    5.70    7.10
  -5  -4 -15    5.90    5.40
  -5  -4 -15    1.60    5.40
  -5   4 -15    2.00    5.10
   5  -4 -15   -2.40    3.70
   5   4  15    5.00    2.10
  -5   4 -15   -0.60    4.80
   5   4  15   -2.40    2.00
  -6  -4 -15  706.13   35.50
  -6  -4 -15  711.23   38.90
   6  -4  15  791.32   38.50
  -6   4  15  735.73   34.60
   6   4  15  735.83   24.30
  -6   4 -15  725.73   37.50
   6   4  15  733.03   24.70
  -6   4 -15  743.53   37.80
   6  -4 -15  734.03   29.70
  -7   4  15   -1.40    5.20
   7  -4  15    1.70    7.50
  -7  -4 -15   -1.60    5.50
  -7  -4 -15    1.00    7.10
   7  -4 -15    3.90    2.70
  -7   4 -15   -4.00    6.50
  -7   4 -15    2.90    7.60
   8  -4  15  408.56   35.60
  -8   4  15  444.06   29.50
  -8  -4 -15  451.95   32.90
  -8  -4 -15  393.36   25.80
  -8   4 -15  418.26   30.00
  -8   4 -15  392.46   29.00
   0   5 -15    0.70    4.60
   0  -5  15    4.70    5.30
   0  -5 -15   -2.80    4.00
   1  -5  15 1131.79   46.10
  -1  -5 -15 1061.79   45.90
   1   5 -15 1123.69   46.80
  -1   5 -15 1064.89   46.40
   1   5  15  981.70   37.60
   1  -5 -15 1140.29   46.30
   2   5 -15    4.30    4.70
   2  -5  15    0.70    5.10
  -2  -5 -15   -2.70    4.80
   2  -5 -15   -9.60    3.10
  -2   5 -15    3.80    5.50
  -3   5  15 1821.32   66.79
   3   5 -15 2031.60   76.89
  -3  -5 -15 2020.00   76.49
   3  -5  15 2163.48   78.09
  -3   5 -15 2086.59   77.59
   3  -5 -15 2054.79   75.09
  -4  -5 -15    2.90    5.90
   4  -5  15    2.30    7.00
  -4   5 -15   -1.10    5.00
   4   5  15    5.20    1.90
   4   5  15    3.70    2.20
   4  -5 -15    5.10    5.20
  -5  -5 -15  320.57   22.60
  -5   5  15  341.77   18.30
   5  -5  15  366.96   25.00
  -5   5 -15  343.67   24.00
  -5   5 -15  375.86   24.80
   5  -5 -15  346.97   19.90
  -6  -5 -15    2.10    5.80
  -6   5  15    0.20    5.00
   6  -5  15    9.80    8.50
   6  -5 -15   -9.40    3.60
  -6   5 -15   -1.50    5.90
  -6   5 -15    0.40    5.90
  -7  -5 -15  785.22   39.00
  -7   5  15  755.92   38.60
   7  -5  15  847.52   47.30
   7  -5 -15  768.22   30.30
  -7   5 -15  810.42   43.00
   0   6 -15 1559.74   62.79
   0  -6 -15 1441.66   60.59
   0  -6  15 1545.35   60.19
   1  -6  15    0.60    5.80
  -1  -6 -15    1.30    5.60
   1   6 -15   -2.70    5.10
   1  -6 -15   -0.20    5.60
  -1   6 -15   -2.50    5.10
   1   6  15    1.80    2.80
  -1  -6  15   -1.50    5.20
  -2  -6 -15  791.52   39.40
   2   6 -15  831.32   40.90
   2  -6  15  865.11   40.80
   2  -6 -15  888.61   39.90
  -2   6 -15  839.32   41.00
   3  -6  15    4.00    6.60
  -3  -6 -15   -1.70    5.50
   3   6 -15    0.20    5.20
  -3   6 -15   -1.50    6.40
   3  -6 -15    7.90    6.60
  -4  -6 -15  714.33   37.50
   4  -6  15  804.12   40.10
   4  -6 -15  788.22   36.40
  -4   6 -15  738.73   38.90
  -5   6  15   -1.40    3.90
   5  -6  15   -0.90    8.10
  -5  -6 -15    3.90    7.30
  -5   6 -15    3.30    6.10
   5  -6 -15    2.40    5.70
  -5   6 -15    3.90    6.10
  -6   6  15  693.03   33.10
  -6  -6 -15  710.03   37.20
   6  -6  15  725.53   39.90
  -6   6 -15  620.24   44.70
  -6   6 -15  763.42   40.50
   6  -6 -15  719.03   32.30
  -7  -6 -15    1.90    6.70
   7  -6 -15   -3.20    4.00
   0   7  15   -3.70    3.00
   0  -7  15    4.10    6.30
   0  -7 -15    2.30    6.10
   0   7 -15   -1.30    5.20
   1   7 -15  873.71   44.80
   1  -7  15  856.91   42.40
  -1  -7 -15  884.71   43.10
   1  -7 -15  974.80   44.10
  -1   7 -15  930.71   45.30
  -1  -7  15  991.90   42.20
   2  -7  15    2.80    6.90
   2   7 -15    2.30    7.10
  -2  -7 -15    1.60    5.50
   2  -7 -15    6.90    7.20
  -2  -7  15    4.30    6.30
  -2   7 -15   -7.10    4.60
  -3  -7 -15  470.65   28.70
   3  -7  15  484.55   30.40
   3   7 -15  461.05   30.60
  -3   7 -15  434.06   29.10
  -3  -7  15  515.75   27.00
   3  -7 -15  471.05   28.20
  -4   7  15    6.10    3.00
  -4  -7 -15   10.10    8.10
   4  -7  15  -11.70    5.60
   4  -7 -15   -4.40    5.40
  -4   7 -15    6.30    8.00
  -5   7  15  768.72   32.50
   5  -7  15  837.22   43.60
  -5  -7 -15  779.52   40.40
  -5   7 -15  772.62   42.50
   5  -7 -15  844.12   38.30
  -5   7 -15  771.32   42.30
  -6  -7 -15    1.40    7.80
   6  -7 -15   -4.70    5.70
   0  -8  15  261.57   21.50
   0   8 -15  297.57   24.90
   0  -8 -15  326.17   24.50
  -1  -8 -15    0.70    6.90
   1   8 -15   -1.50    5.10
   1  -8  15   -0.40    7.10
  -1   8 -15   -6.40    5.70
   1  -8 -15    4.20    7.00
  -1  -8  15    6.80    7.50
   2   8 -15  984.60   49.10
   2  -8  15  876.21   45.00
  -2  -8  15  947.61   42.60
   2  -8 -15  903.81   44.80
   3  -8  15    0.90    8.30
  -3  -8 -15    1.60    7.00
   3  -8 -15    3.30    7.40
  -3   8 -15   -1.70    7.80
  -3  -8  15    2.70    6.70
  -4   8  15  442.66   19.70
   4  -8  15  377.76   29.40
  -4  -8 -15  429.86   29.60
   4  -8 -15  442.76   28.30
  -4   8 -15  449.16   30.90
  -4  -8  15  478.75   26.00
   0  -9 -15   -1.90    7.40
   0   9 -15   -3.50    6.90
  -1  -9 -15  459.25   30.90
   1  -9  15  419.76   29.20
   1   9 -15  415.66   32.20
  -1   9 -15  466.85   32.80
   1  -9 -15  474.25   31.20
  -1  -9  15  467.65   28.60
  -2  -9 -15   -4.50    7.00
   2  -9 -15   -0.40    8.00
   0   0 -16   81.69    8.10
  -1   0 -16   -3.10    2.90
   1   0 -16   -0.70    2.40
  -1   0 -16   -1.80    1.80
  -2   0 -16   58.29    8.80
  -2   0 -16   62.19    6.30
   2   0 -16   58.59    6.20
  -3   0 -16   -0.20    3.80
   3   0 -16    2.10    2.40
  -3   0 -16    2.20    3.20
  -4   0 -16   38.30    9.60
   4   0 -16   33.20    4.50
   4   0  16   22.40    6.10
  -4   0 -16   26.30    6.30
  -5   0 -16    3.40    5.50
   5   0 -16   -0.20    2.90
   5   0  16    3.00    4.30
  -5   0 -16    0.60    4.00
   6   0 -16   13.50    3.90
   6   0  16   -4.40    4.40
  -6   0 -16   10.80    6.10
  -6   0 -16    1.70    5.60
  -7   0 -16    5.90    5.60
  -7   0 -16   -1.20    5.30
   7   0  16    2.60    5.20
  -8   0 -16   -1.50    5.20
  -8   0 -16   11.10    8.10
   8   0  16    1.30    5.50
   0   1 -16    0.70    3.60
   0  -1 -16   -0.70    1.40
   0  -1 -16    4.70    3.70
   1   1 -16   89.69    8.20
  -1  -1 -16   99.39    6.40
   1  -1 -16  101.19    8.30
   1  -1 -16   84.39    5.70
  -1   1 -16   96.99    9.50
  -2  -1 -16   58.89    9.40
   2   1 -16   80.19    7.30
   2  -1 -16   66.19    4.70
  -2   1 -16   75.39   10.20
   2  -1 -16   79.49    6.70
  -2   1 -16   82.39    7.70
  -3  -1 -16   24.30    7.30
   3   1 -16   19.30    4.60
  -3  -1 -16   23.00    5.40
  -3   1 -16   21.20    7.10
  -3   1 -16   20.40    5.10
   3  -1 -16   23.30    5.20
   3  -1 -16   16.10    3.20
   3  -1 -16   16.80    3.60
  -4  -1 -16  163.28   12.40
   4  -1  16  135.39   12.20
  -4  -1 -16  157.78   14.60
   4   1 -16  163.48    9.70
  -4   1 -16  155.88   12.40
  -4   1 -16  150.08   13.90
   4  -1 -16  160.98   10.90
   4   1  16  125.49   10.60
   5   1 -16    4.10    2.80
  -5  -1 -16    2.80    4.90
   5  -1  16    5.90    5.40
  -5  -1 -16    5.50    5.20
  -5   1 -16    3.80    5.10
   5   1  16    1.50    3.90
   5  -1 -16    2.90    3.40
  -5   1 -16    4.20    5.40
  -6  -1 -16  115.49   13.50
   6   1 -16  103.99    7.10
   6  -1  16  118.29   14.20
  -6  -1 -16  107.29   14.50
  -6   1 -16   90.39   13.20
  -6   1 -16  111.49   16.10
   6   1  16   98.19   10.30
   6  -1 -16  110.09    7.90
  -7  -1 -16    2.40    5.20
  -7  -1 -16   -2.60    6.40
   7  -1  16   -1.10    5.70
   7   1 -16    8.70    2.70
  -7   1 -16   -0.70    5.70
   7   1  16    0.00    4.40
  -7   1 -16    0.90    5.30
   8  -1  16    9.00    6.80
  -8  -1 -16   23.60    8.10
  -8  -1 -16    7.10    8.50
  -8   1 -16   15.60    9.20
  -8   1 -16   18.10    9.20
   8   1  16   17.10    6.20
   0  -2 -16   60.49    8.80
   0   2 -16   64.69    9.50
  -1  -2 -16   96.69   11.60
  -1  -2 -16   70.19    5.40
  -1   2 -16   62.99    8.60
   1  -2 -16   62.79    8.10
  -2  -2 -16   51.59    6.40
  -2  -2 -16   34.90    6.70
   2   2 -16   31.80    6.50
   2  -2 -16   34.50    6.90
  -2   2 -16   28.50    7.00
   3  -2  16   35.70    7.70
  -3  -2 -16   16.70    5.10
   3   2 -16   37.90    6.80
  -3  -2 -16   19.90    6.40
  -3   2 -16   34.40    8.10
  -3   2 -16   25.20    6.30
   3  -2 -16   20.90    5.50
   4  -2  16   -1.60    4.60
   4   2 -16    9.00    4.00
  -4  -2 -16    4.10    4.60
  -4   2 -16    3.90    4.50
   4   2  16    2.90    3.00
  -4   2 -16    0.10    4.60
   4  -2 -16   -0.50    1.80
   4  -2 -16    1.50    3.50
  -5  -2 -16    3.30    4.80
   5   2 -16   -1.20    3.20
  -5  -2 -16    1.10    4.10
   5  -2  16    6.50    5.70
   5  -2 -16    3.70    3.80
  -5   2 -16   -0.40    4.40
   5   2  16   -0.80    3.30
  -5   2 -16    6.70    5.00
  -6  -2 -16   15.30    7.70
   6   2 -16    6.70    3.70
   6  -2  16    6.80    6.50
  -6  -2 -16    5.40    5.40
  -6   2 -16    2.00    6.20
  -6   2 -16    0.30    5.40
   6   2  16    6.10    4.20
   6  -2 -16    0.80    3.20
   7   2 -16    8.10    4.40
  -7  -2 -16    0.60    5.50
   7  -2  16   10.60    7.80
  -7  -2 -16   11.40    7.60
  -7   2 -16    4.30    7.00
  -7   2 -16    9.10    7.00
  -8  -2 -16    3.80    6.40
   8   2 -16    3.90    3.90
   8  -2  16   -0.90    7.20
  -8  -2 -16    5.60    8.40
   8   2  16    6.40    4.00
   0   3 -16   -5.30    3.00
   0  -3 -16   -0.10    3.80
  -1  -3 -16   26.60    7.20
   1   3 -16   17.30    5.40
   1  -3 -16   17.70    5.50
  -1   3 -16   11.00    5.40
   2   3 -16   34.60    7.10
  -2  -3 -16   31.50    5.60
   2  -3  16   26.40    7.00
  -2  -3 -16   26.00    6.90
  -2   3 -16   18.60    5.60
   2  -3 -16   26.70    6.30
   3  -3  16   20.80    7.10
  -3  -3 -16   38.20    7.40
   3   3 -16   37.70    8.00
  -3  -3 -16   48.80    8.70
  -3   3 -16   26.30    7.00
   3  -3 -16   37.10    7.60
   4  -3  16   38.20    9.30
  -4  -3 -16   45.90    9.50
   4   3 -16   36.20    7.10
  -4  -3 -16   53.39   10.40
  -4   3 -16   40.60    8.40
  -4   3 -16   44.10    9.30
   5  -3  16    6.30    6.60
  -5  -3 -16    0.50    5.30
   5   3 -16    7.40    4.40
  -5  -3 -16    5.20    5.70
   5   3  16    7.00    3.60
   5  -3 -16   -0.10    3.70
  -5   3 -16    4.90    5.40
  -5   3 -16    1.30    5.60
   6   3 -16   23.30    6.60
  -6  -3 -16   27.90    9.50
  -6  -3 -16   31.30    9.10
   6  -3  16   36.80   10.00
   6   3  16   32.40    5.40
   6  -3 -16   37.10    6.10
  -6   3 -16   21.30    7.60
  -6   3 -16   39.70   10.10
   7  -3  16    2.20    6.60
   7   3 -16   -2.20    4.50
  -7  -3 -16    6.90    8.40
  -7  -3 -16   -1.10    5.10
  -7   3 -16    3.40    6.60
   7   3  16   -3.00    3.20
  -7   3 -16  -10.50    5.10
   8  -3  16   12.70    8.80
  -8  -3 -16    9.30    7.40
  -8  -3 -16   34.00   12.00
   8   3 -16   24.20    6.90
  -8   3 -16   11.10    9.30
  -8   3 -16   13.00    9.50
   0  -4 -16   35.90    8.90
   0   4 -16   32.90    7.90
  -1  -4 -16  140.59   13.30
   1   4 -16  163.98   14.10
  -1   4 -16  163.58   14.20
   1  -4 -16  144.79   13.20
   2   4 -16    8.40    5.80
   2  -4  16   -0.30    5.60
  -2  -4 -16    1.30    4.60
   2  -4 -16   -2.40    4.00
  -2   4 -16   -1.30    4.20
  -3  -4 -16   28.20    7.40
   3  -4  16   41.10    9.10
   3   4 -16   63.39   10.80
  -3   4 -16   25.10    7.00
   3  -4 -16   53.39    9.50
   4   4 -16    5.20    5.10
   4  -4  16   12.60    7.80
  -4  -4 -16    9.80    6.70
  -4   4 -16    9.90    6.50
  -4   4 -16    2.90    5.60
   4  -4 -16    5.50    5.10
  -5  -4 -16   -3.80    5.00
   5  -4  16    2.70    6.70
  -5  -4 -16   -3.40    4.70
   5   4 -16    0.80    4.90
   5  -4 -16   -2.60    3.70
   5   4  16    5.70    2.90
  -5   4 -16    4.20    5.80
  -5   4 -16   -0.60    4.90
  -6  -4 -16    2.90    6.50
   6  -4  16   -2.10    7.30
  -6  -4 -16    3.70    5.90
  -6   4 -16    1.90    6.10
   6  -4 -16    3.20    3.80
   6   4  16    2.20    2.20
  -6   4 -16    1.20    6.20
   6   4  16   -3.10    2.00
  -7  -4 -16   15.50    9.00
  -7  -4 -16   12.70    7.50
   7  -4  16   21.00    9.80
   7  -4 -16   12.90    4.10
  -7   4 -16   21.10    9.90
  -7   4 -16   16.30   10.60
  -8  -4 -16   -3.10    8.20
   8  -4  16   -1.70    7.30
  -8  -4 -16   -1.10    6.70
  -8   4 -16    8.80    9.50
  -8   4 -16    1.70    8.00
   0  -5 -16   -0.20    4.50
   0   5 -16   -2.40    5.30
  -1  -5 -16    2.20    5.00
   1  -5  16    6.20    5.90
   1   5 -16   10.90    6.70
   1  -5 -16    8.10    5.70
  -1   5 -16   -1.30    4.50
  -2  -5 -16   -4.60    4.30
   2   5 -16    5.80    6.00
   2  -5  16   -4.00    4.60
   2  -5 -16    0.70    5.00
  -2   5 -16    0.80    4.50
  -3   5  16   -2.20    2.40
  -3  -5 -16    4.20    6.60
   3  -5  16   -2.50    6.20
   3   5 -16   -3.40    4.50
  -3   5 -16   14.30    7.80
   3  -5 -16    2.00    5.10
   4  -5  16    2.40    7.10
   4   5 -16    2.70    5.70
  -4  -5 -16   -3.30    5.20
   4  -5 -16  -10.20    3.20
   4   5  16    1.70    2.40
  -4   5 -16    5.50    6.50
   5  -5  16    7.30    8.30
  -5  -5 -16    4.00    6.50
   5  -5 -16    5.40    5.30
  -5   5 -16    2.50    5.90
  -5   5 -16    2.90    6.00
  -6  -5 -16    4.90    6.70
   6  -5  16    7.10    8.40
  -6   5  16    4.50    5.00
  -6   5 -16    2.60    6.90
  -6   5 -16   -3.40    6.00
   6  -5 -16    8.20    4.70
  -7  -5 -16    2.40    7.30
   7  -5  16    1.10    8.10
  -7   5 -16    7.50    8.40
  -7   5 -16   -5.40    6.90
   7  -5 -16   -2.70    3.70
   0  -6 -16    9.40    6.90
   0   6 -16   -0.90    5.60
   0  -6  16    2.80    7.20
   1  -6  16   69.09   12.20
  -1  -6 -16   78.19   12.00
   1   6 -16  114.99   16.70
  -1   6 -16   78.49   12.60
   1  -6 -16   78.39   11.80
  -1  -6  16  100.99   13.50
  -2  -6 -16   15.80    8.20
   2  -6  16    8.10    7.30
   2   6 -16    3.30    5.40
  -2   6 -16   32.20   10.30
   2  -6 -16    7.80    7.00
   3  -6  16   18.20    8.40
  -3  -6 -16   22.70    8.20
   3   6 -16   21.40    8.50
  -3   6 -16   44.80   12.30
   3  -6 -16   34.50    9.10
  -4  -6 -16   -1.90    6.10
   4   6 -16   -1.90    5.90
   4  -6  16   -7.60    6.80
   4  -6 -16    1.90    5.90
  -4   6 -16    6.30    7.60
   4   6  16   -1.00    1.80
   4   6  16   -2.80    1.70
  -5  -6 -16    2.10    6.60
   5  -6  16    0.30    7.90
  -5   6 -16   -0.30    7.00
  -5   6 -16    2.10    5.90
   5  -6 -16    8.30    6.20
  -6  -6 -16   -7.90    5.90
   6  -6  16    9.10    9.70
  -6   6 -16    1.60    8.30
   6  -6 -16    8.70    5.70
  -6   6 -16    2.30    7.80
   0  -7 -16   -5.30    5.00
   0   7 -16   -4.40    4.90
   0  -7  16    0.40    6.40
  -1  -7 -16    2.30    5.80
   1  -7  16    0.70    6.90
   1   7 -16    2.60    6.00
   1  -7 -16   -0.10    6.10
  -1  -7  16    3.80    7.20
  -1   7 -16    4.10    7.70
   1   7  16   -3.50    3.90
  -2  -7 -16    2.00    6.00
   2  -7  16   14.40    9.00
   2   7 -16   15.70    7.70
   2  -7 -16    8.00    7.50
  -2  -7  16   10.00    7.20
  -2   7 -16    4.60    7.30
   3  -7  16   -1.10    7.90
   3   7 -16    0.70    6.20
  -3  -7 -16    0.30    6.50
   3  -7 -16    4.50    6.70
  -3  -7  16   -7.10    5.90
  -3   7 -16    2.20    6.60
   4  -7  16   13.60   10.10
   4   7 -16   36.30   11.30
   4  -7 -16   32.20    9.70
   5  -7  16    8.50    9.70
  -5  -7 -16    1.70    6.90
  -5   7 -16   12.80    9.20
  -5   7 -16    3.10    9.00
   5  -7 -16    2.10    6.30
   0  -8  16    8.10    7.80
   0  -8 -16   -7.20    6.10
  -1  -8 -16   -2.00    9.20
   1  -8  16   38.70   11.60
  -1  -8  16   17.60    8.80
  -1   8 -16   14.80   10.90
   1  -8 -16   22.00   10.10
   2  -8  16  -10.50    8.60
  -2  -8 -16    7.40    7.80
   2   8 -16    0.30   10.60
   2  -8 -16   -2.60    7.30
  -2   8 -16    3.00    6.90
  -2  -8  16    1.40    7.60
   3  -8  16    9.80   10.50
   3   8 -16   22.30   10.50
  -3  -8 -16   10.70    8.60
   3  -8 -16    6.50    8.20
  -3  -8  16   24.80    8.90
  -3   8 -16   15.50   10.00
   4  -8  16   10.60    9.40
  -4  -8 -16    9.20    8.80
  -4   8  16    4.10    3.50
   4   8 -16    0.80    8.00
   4  -8 -16    8.90    8.30
  -4  -8  16    3.80    7.50
  -4   8 -16   -4.20    6.90
   0   0 -17   38.20    6.90
   1   0 -17   -4.50    2.10
  -1   0 -17    2.60    3.70
  -1   0 -17   -0.20    3.40
   2   0 -17    3.50    2.90
  -2   0 -17   -3.30    4.00
  -2   0 -17    1.70    2.80
   3   0 -17    1.70    2.60
  -3   0 -17   -2.20    3.60
  -3   0 -17   -2.90    2.90
  -4   0 -17    2.60    4.00
   4   0  17    5.20    4.50
  -4   0 -17    1.80    5.90
   4   0 -17   -1.30    2.20
  -5   0 -17   -1.40    3.90
   5   0 -17    5.40    3.80
  -5   0 -17   -2.00    4.20
   5   0  17   -0.40    4.20
  -6   0 -17    4.90    5.60
  -6   0 -17    0.10    5.30
   6   0 -17   -5.00    3.00
   6   0  17    1.50    5.20
   7   0  17   -3.30    4.80
  -7   0 -17    1.40    5.60
  -7   0 -17   -1.80    4.90
  -8   0 -17    1.60    7.00
  -8   0 -17   -0.50    5.60
   8   0  17    4.00    5.60
   0  -1 -17    4.90    3.90
   0  -1 -17   -1.70    1.40
   0   1 -17    1.90    3.00
  -1  -1 -17    6.60    2.60
  -1  -1 -17    6.70    4.40
   1   1 -17    3.30    3.30
   1  -1 -17    8.10    2.30
  -1   1 -17    2.50    3.80
   1  -1 -17   14.00    4.40
   2   1 -17   56.89    7.70
  -2  -1 -17   87.99   12.00
  -2  -1 -17   57.79    6.30
   2  -1 -17   62.19    4.40
  -2   1 -17   77.19   10.90
  -2   1 -17   69.79    8.20
   3   1 -17    0.90    3.00
  -3  -1 -17   -1.30    3.00
  -3  -1 -17   -0.70    4.40
   3  -1 -17    7.20    2.90
  -3   1 -17   -0.50    4.60
   3  -1 -17    0.90    2.00
   3  -1 -17    1.10    3.70
  -3   1 -17    1.50    3.60
  -4  -1 -17  131.29   14.10
  -4  -1 -17  125.99   12.10
   4  -1  17  139.29   12.30
   4   1 -17  142.29    9.10
  -4  -1 -17  117.19   10.90
   4  -1 -17  121.99   10.10
  -4   1 -17  151.88   12.30
  -4   1 -17  127.79   13.60
   4   1  17  123.79   10.70
  -5  -1 -17    4.20    5.30
   5  -1  17   -4.00    4.30
  -5  -1 -17    3.30    5.10
   5   1  17   -7.10    3.10
   5  -1 -17    3.80    3.90
  -5   1 -17    6.80    5.50
  -5   1 -17   -0.90    4.10
   6  -1  17   51.69    9.80
   6   1 -17   58.09    5.30
  -6  -1 -17   54.19   11.00
  -6  -1 -17   32.40    8.20
  -6   1 -17   53.09    9.90
   6   1  17   55.09    9.00
  -6   1 -17   48.50    9.70
   7   1 -17    1.90    3.00
  -7  -1 -17    6.50    7.30
  -7  -1 -17    2.10    5.10
   7   1 -17   -0.90    2.40
   7  -1  17   -3.70    5.40
  -7   1 -17    1.00    5.90
   7   1  17    4.70    5.20
  -7   1 -17    2.50    6.40
  -8  -1 -17   12.80    9.30
   8  -1  17    4.70    6.40
  -8  -1 -17    0.50    5.70
  -8   1 -17   -4.70    6.40
   8   1  17   -2.60    5.00
  -8   1 -17    5.60    7.50
   0  -2 -17   -0.30    4.00
   0   2 -17    4.70    3.70
  -1  -2 -17   64.59    5.20
   1   2 -17   54.69    7.90
  -1  -2 -17   73.29   10.70
  -1   2 -17   62.19    9.90
   1  -2 -17   62.19    9.40
  -2  -2 -17    7.10    4.70
  -2  -2 -17   24.90    4.80
  -2   2 -17    0.90    4.60
   2  -2 -17    3.50    4.00
   3   2 -17   20.60    5.70
  -3  -2 -17   26.30    5.90
   3  -2  17   19.60    7.30
  -3  -2 -17   23.60    6.90
   3  -2 -17   16.00    5.40
  -3   2 -17   16.80    5.30
  -3   2 -17   15.80    6.70
  -4  -2 -17    3.00    4.60
   4   2 -17   -0.40    3.50
   4  -2  17    5.10    5.60
  -4  -2 -17   12.10    6.20
  -4   2 -17   14.20    6.70
  -4   2 -17    2.10    4.40
   4  -2 -17    4.10    4.30
   5   2 -17    3.50    3.60
  -5  -2 -17    4.50    5.40
   5  -2  17    8.10    6.20
  -5  -2 -17    4.30    4.90
   5  -2 -17    1.80    3.60
  -5   2 -17    0.80    4.80
  -5   2 -17   -0.20    5.50
   6   2 -17   -0.90    3.50
   6  -2  17   11.00    7.00
  -6  -2 -17    7.70    6.70
  -6  -2 -17   -6.40    4.30
   6  -2 -17    4.20    3.60
  -6   2 -17   15.10    7.30
  -6   2 -17   -0.20    5.00
   6   2  17    3.50    4.20
   7   2 -17   23.70    5.50
  -7  -2 -17   24.20    8.20
   7  -2  17   24.40    8.70
  -7  -2 -17   27.40    9.70
  -7   2 -17   18.20    8.00
   7   2  17   21.80    5.90
  -7   2 -17   26.90    8.60
   8   2 -17    4.60    3.60
  -8  -2 -17   -2.80    5.60
  -8  -2 -17   12.50    9.00
   8  -2  17   10.00    7.50
  -8   2 -17    4.50    8.10
  -8   2 -17    4.10    7.10
   8   2  17    0.90    4.10
   0   3 -17    0.20    4.00
   0  -3 -17    1.00    4.10
  -1  -3 -17    5.10    4.70
   1   3 -17    1.10    4.20
  -1   3 -17    1.50    5.10
   1  -3 -17   -2.50    3.60
   2  -3  17   17.00    6.60
  -2  -3 -17   11.50    6.00
   2   3 -17   10.10    5.10
  -2  -3 -17   22.20    4.90
  -2   3 -17   19.00    5.80
   2  -3 -17   22.10    6.40
   3   3 -17    3.70    4.40
   3  -3  17    3.10    5.80
  -3  -3 -17    2.30    5.20
  -3  -3 -17    3.00    4.00
   3  -3 -17    6.70    4.90
  -3   3 -17    2.80    5.80
   4  -3  17   24.30    8.10
   4   3 -17   29.50    7.30
  -4  -3 -17   25.00    7.90
   4  -3 -17   22.70    6.50
  -4   3 -17   19.80    7.90
  -4   3 -17   17.10    6.60
   5  -3  17   -7.90    4.90
  -5  -3 -17    7.00    6.30
   5   3 -17   -0.10    4.30
  -5  -3 -17    1.50    5.20
   5   3  17   -5.00    2.90
  -5   3 -17    3.50    6.20
  -5   3 -17    0.40    5.30
   5  -3 -17    1.80    4.10
  -6  -3 -17   16.00    8.40
   6   3 -17   20.90    6.30
  -6  -3 -17   20.40    7.80
   6  -3  17   12.10    7.80
   6   3  17   16.60    4.50
  -6   3 -17    6.70    6.70
   6  -3 -17   22.20    5.60
  -6   3 -17   21.90    8.30
  -7  -3 -17   -8.80    6.10
  -7  -3 -17   -3.70    4.90
   7  -3  17   -4.60    6.30
   7   3 -17    2.50    4.60
   7   3  17   12.60    4.20
  -7   3 -17    0.60    6.50
  -7   3 -17    9.30    8.70
   8   3 -17   -2.30    4.90
  -8  -3 -17    9.40    8.70
  -8  -3 -17    5.80    7.30
   8  -3  17   14.00    8.60
  -8   3 -17   -0.70    6.90
  -8   3 -17    7.60    8.10
   8   3  17    7.70    3.20
   0  -4 -17    0.30    4.40
   0   4 -17    3.90    5.00
  -1  -4 -17  119.19   12.60
   1   4 -17  126.29   12.80
  -1   4 -17  121.49   13.10
   1  -4 -17  139.79   13.10
  -2  -4 -17    9.60    5.60
   2  -4  17    8.10    6.20
   2   4 -17   -0.50    4.40
  -2   4 -17   10.10    5.90
   2  -4 -17    3.00    5.10
   3  -4  17   10.20    7.20
  -3   4  17   17.80    3.30
  -3  -4 -17   27.20    7.80
   3   4 -17   20.80    7.10
   3  -4 -17   22.80    7.00
  -3   4 -17    8.00    5.20
  -4  -4 -17    0.10    4.70
   4  -4  17   -5.70    5.70
   4   4 -17    0.90    4.60
  -4   4 -17    0.50    5.40
  -4   4 -17    1.80    5.30
   4  -4 -17    9.60    5.80
  -5  -4 -17    4.00    5.90
  -5  -4 -17    5.60    5.90
   5   4 -17   16.10    6.90
   5  -4  17   -1.30    5.70
   5  -4 -17    0.10    4.40
  -5   4 -17   -1.30    5.80
  -5   4 -17    3.50    5.50
   6  -4  17   -7.50    6.40
   6   4 -17    6.60    5.50
  -6  -4 -17   -0.30    5.60
  -6  -4 -17   11.10    7.50
  -6   4 -17    1.50    7.00
  -6   4 -17   -3.90    5.30
   6  -4 -17    0.90    4.30
   6   4  17    3.10    2.60
  -7  -4 -17   29.90    9.60
   7  -4  17   33.80   10.80
  -7  -4 -17   26.10   11.00
   7   4 -17   23.70    7.90
   7  -4 -17   16.40    5.40
  -7   4 -17   15.80    8.90
  -7   4 -17   36.10   12.30
   0   5 -17    0.30    4.40
   0  -5 -17   -0.30    4.70
  -1  -5 -17   -0.30    5.80
   1  -5  17    1.50    5.90
   1   5 -17   -4.10    4.50
  -1   5 -17   -0.20    4.60
   1  -5 -17    1.10    4.70
   2  -5  17   -2.70    6.50
   2   5 -17    6.30    5.70
  -2  -5 -17    1.50    4.90
  -2   5 -17   11.20    7.60
   2  -5 -17   11.10    5.90
   3   5 -17   -3.60    4.40
   3  -5  17   -6.60    5.50
  -3  -5 -17   -2.70    5.20
  -3   5 -17    8.10    6.30
   3  -5 -17    3.60    5.50
   4  -5  17    1.90    6.90
   4   5 -17    0.10    5.20
  -4  -5 -17    5.70    5.90
  -4   5 -17    3.20    5.50
   4  -5 -17    4.50    5.20
   5  -5  17   11.00    9.00
  -5  -5 -17    0.20    6.20
   5   5 -17   10.00    7.20
   5   5  17    4.90    2.00
  -5   5 -17   12.90    7.70
   5  -5 -17   17.20    6.80
  -5   5 -17    1.10    5.60
  -6  -5 -17   -3.30    6.40
   6   5 -17   -1.40    5.80
   6  -5  17    2.10    8.80
   6  -5 -17   -4.40    4.00
  -6   5 -17   -4.70   10.80
   7  -5  17   -9.80    7.30
  -7  -5 -17    3.00    7.20
  -7   5 -17    8.00    9.10
   7  -5 -17    7.90    4.10
  -7   5 -17   -1.00    7.90
   0  -6  17   10.00    7.30
   0   6 -17    1.70    5.70
   0  -6 -17   -0.40    5.80
  -1  -6 -17   53.69   11.10
   1  -6  17   45.30   11.30
   1   6 -17   30.10    8.80
  -1   6 -17   47.40   11.60
  -1  -6  17   57.39   11.40
   1  -6 -17   41.90    9.50
   2   6 -17    0.00    5.70
   2  -6  17    2.10    7.00
  -2  -6 -17    7.30    7.40
   2  -6 -17    2.90    6.00
  -2   6 -17    1.00    5.60
   3  -6  17   13.90    9.20
   3   6 -17   23.60    9.50
  -3  -6 -17   13.50    7.70
  -3   6 -17   20.60    9.70
   3  -6 -17   36.30    9.70
   4   6 -17    3.00    6.80
  -4  -6 -17    5.10    7.00
   4  -6  17    9.80    8.90
   4   6  17    1.30    2.90
   4  -6 -17   -9.70    4.80
  -4   6 -17   -1.90    5.70
   4   6  17   -1.80    2.00
   5  -6  17    3.50    8.60
   5   6 -17   -4.50    6.00
  -5  -6 -17    2.90    9.90
  -5   6 -17   -1.50    7.80
   5  -6 -17   -1.10    5.00
  -6  -6 -17    2.50    8.10
   6  -6  17    2.30    9.70
  -6   6 -17    6.00    8.90
   6  -6 -17   -3.50    5.10
  -6   6 -17   10.50    9.00
   0  -7  17    2.80    7.20
   0  -7 -17   -1.00    5.70
   0   7 -17   -2.40    6.30
   1  -7  17   -6.20    6.70
   1   7 -17    6.50    8.70
  -1  -7 -17   -5.40    5.70
  -1  -7  17  -10.50    5.40
  -1   7 -17    6.10    6.50
   1  -7 -17    3.40    7.00
  -2  -7 -17   17.90    7.40
   2   7 -17   30.70   11.00
   2  -7  17   24.40   10.20
  -2   7 -17   13.80    7.70
  -2  -7  17   13.80    8.20
   2  -7 -17   18.60    8.50
   3   7 -17   10.90    8.60
   3  -7  17   13.40   11.40
   3  -7 -17    4.60    7.30
  -3   7 -17    2.10   10.20
  -3  -7  17   -4.90    6.60
   4   7 -17   23.00   10.50
  -4  -7 -17   15.40    8.40
   4  -7  17   15.80   10.00
   4  -7 -17   25.30    8.90
  -4   7 -17   27.40   11.00
   5  -7  17   12.90   10.10
   5   7 -17   -7.20    6.40
  -5  -7 -17    0.80    7.30
  -5   7 -17   -3.70    7.80
   5  -7 -17   11.50    7.80
  -5   7 -17   17.80   10.30
   0  -8 -17   -3.70    7.80
   0   8 -17   -5.20    7.80
   0  -8  17    7.40    8.70
  -1  -8 -17    3.20    7.70
   1   8 -17    1.60    7.50
  -1   8 -17    1.80    6.60
   1  -8 -17   -3.30    8.20
  -1  -8  17   15.50    9.00
  -2  -8 -17   -6.70    6.50
   2   8 -17   16.50    9.20
   2  -8  17   -5.90    7.20
  -2   8 -17    4.00    8.70
   2  -8 -17    1.20    8.20
  -2  -8  17   -1.30    7.40
  -3  -8 -17    1.90    6.60
   3  -8  17   -1.70    9.40
   3   8 -17   15.30   11.30
   3  -8 -17   -4.40    6.80
  -3  -8  17    2.90    7.50
  -3   8 -17    0.20    7.50
   0   0 -18 1967.00   70.19
  -1   0 -18    2.90    4.00
   1   0 -18   -2.00    2.60
  -1   0 -18    0.90    2.30
   2   0 -18  213.28   12.20
  -2   0 -18  192.38   11.60
  -2   0 -18  194.68   15.10
  -3   0 -18   -2.40    3.90
   3   0 -18    0.20    2.70
   4   0  18  727.43   32.50
  -4   0 -18  755.42   36.40
  -4   0 -18  752.72   32.70
   4   0 -18  761.32   27.90
  -5   0 -18   -0.60    5.60
   5   0  18    4.80    5.20
  -5   0 -18   -1.30    4.10
   5   0 -18   -4.00    2.80
   6   0 -18  469.15   20.70
  -6   0 -18  460.15   29.30
   6   0  18  425.76   24.20
  -6   0 -18  505.15   27.40
   7   0  18   -2.60    5.00
  -7   0 -18   -2.00    4.90
  -7   0 -18    0.50    5.50
  -8   0 -18  119.59   14.40
   8   0  18  151.58   13.80
  -8   0 -18  108.49   17.40
   0  -1 -18   -2.00    1.50
   0   1 -18    3.50    4.00
  -1  -1 -18  681.53   30.80
  -1  -1 -18  683.33   25.10
   1   1 -18  630.64   31.10
   1  -1 -18  671.93   28.40
  -1   1 -18  662.73   30.30
   2   1 -18    0.70    2.90
  -2  -1 -18   -2.00    3.60
  -2  -1 -18    2.60    2.90
  -2   1 -18    1.70    3.10
   2  -1 -18   -0.40    1.50
  -2   1 -18    5.00    4.80
   2  -1 -18    3.80    3.20
   3   1 -18  755.22   30.90
  -3  -1 -18  824.82   37.50
  -3  -1 -18  831.92   32.30
   3  -1 -18  828.02   29.90
  -3   1 -18  772.62   36.10
   3  -1 -18  744.03   27.80
   3  -1 -18  759.52   32.40
  -3   1 -18  768.82   32.50
  -4  -1 -18   -4.20    3.30
  -4  -1 -18    0.60    4.90
   4  -1  18    0.70    4.90
   4   1 -18    1.70    2.80
  -4  -1 -18    4.80    4.90
  -4   1 -18   -1.70    4.10
  -4   1 -18   -4.10    4.90
   4  -1 -18    4.40    4.60
   4   1  18   -0.10    4.20
  -5  -1 -18  377.06   21.90
  -5  -1 -18  351.86   21.20
   5  -1  18  333.87   21.10
   5   1 -18  343.77   18.50
   5   1  18  350.56   19.30
  -5   1 -18  359.76   21.50
  -5   1 -18  338.07   23.20
   5  -1 -18  355.16   18.20
  -6  -1 -18   -5.70    4.40
   6  -1  18    0.80    5.60
   6   1 -18    2.40    2.50
  -6  -1 -18   -2.20    5.10
   6   1  18   -1.50    4.00
  -6   1 -18    3.50    6.00
   6  -1 -18    0.80    3.30
  -6   1 -18   -0.70    5.20
   7   1 -18  357.36   16.10
  -7  -1 -18  387.96   26.50
  -7  -1 -18  381.66   23.30
   7  -1  18  394.36   23.70
   7   1  18  411.36   21.50
  -7   1 -18  360.06   26.80
  -7   1 -18  375.16   25.50
   8  -1  18   -4.90    6.10
  -8  -1 -18   -0.70    6.10
  -8  -1 -18    1.50    7.50
  -8   1 -18   -1.40    7.50
   8   1  18    3.30    5.20
  -8   1 -18    1.00   12.30
   0  -2 -18  175.98   13.70
   0   2 -18  188.58   13.80
   1   2 -18    0.20    3.30
  -1  -2 -18   -6.50    3.00
  -1  -2 -18    1.90    2.20
   1  -2 -18    1.00    4.10
  -1   2 -18    0.80    3.60
   2   2 -18 1223.28   46.70
  -2  -2 -18 1242.38   44.30
  -2  -2 -18 1254.77   49.30
   2  -2 -18 1182.58   47.40
  -2   2 -18 1227.88   49.50
   3  -2  18    1.00    5.30
   3   2 -18   -1.40    3.20
  -3  -2 -18   -1.90    3.00
  -3  -2 -18    0.80    4.60
  -3   2 -18    0.50    3.60
   3  -2 -18   -0.90    3.70
  -3   2 -18    1.80    4.90
   4  -2  18  360.66   21.80
   4   2 -18  359.66   18.40
  -4  -2 -18  364.56   20.40
  -4  -2 -18  344.37   21.30
  -4   2 -18  363.16   20.90
   4  -2 -18  343.37   19.20
  -4   2 -18  353.36   22.80
   5  -2  18    8.90    6.60
   5   2 -18    1.90    3.40
  -5  -2 -18   -7.40    3.40
  -5  -2 -18    6.00    5.40
   5  -2 -18    0.30    3.50
   5   2  18    3.70    4.00
  -5   2 -18   -1.70    4.90
  -5   2 -18   -0.20    5.10
   6   2 -18  320.17   16.10
   6  -2  18  307.37   21.60
  -6  -2 -18  337.47   23.00
  -6  -2 -18  290.87   20.50
   6  -2 -18  287.37   15.90
   6   2  18  326.77   17.50
  -6   2 -18  326.27   23.80
  -6   2 -18  314.67   21.90
  -7  -2 -18    3.20    7.30
   7  -2  18    5.50    6.30
  -7  -2 -18   -3.10    5.00
   7   2 -18    1.80    3.50
  -7   2 -18    8.80    9.00
  -7   2 -18    1.40    6.30
   7   2  18   -2.80    4.00
   8  -2  18  327.77   24.00
  -8  -2 -18  377.16   24.30
   8   2 -18  346.57   16.40
  -8  -2 -18  423.76   29.90
  -8   2 -18  380.66   27.90
   8   2  18  378.16   19.10
  -8   2 -18  360.56   28.20
   0  -3 -18    1.80    4.40
   0   3 -18    2.00    4.50
   1   3 -18  832.82   35.20
  -1  -3 -18  799.12   35.80
   1  -3 -18  736.43   34.60
  -1   3 -18  789.42   35.90
   2   3 -18   -1.40    3.70
  -2  -3 -18    0.00    4.10
  -2   3 -18    4.60    4.90
   2  -3 -18   -3.90    3.50
   3  -3  18  221.28   17.30
  -3  -3 -18  212.48   14.50
  -3  -3 -18  240.08   17.30
   3   3 -18  207.08   14.80
   3  -3 -18  199.78   15.10
  -3   3 -18  200.38   16.60
   4   3 -18    3.00    4.60
  -4  -3 -18    2.00    4.90
   4  -3  18   -7.60    4.90
  -4   3 -18    4.50    6.20
   4  -3 -18   -2.00    4.00
  -4   3 -18    2.10    4.50
  -5  -3 -18  774.92   37.40
  -5  -3 -18  702.93   35.50
   5   3 -18  736.53   32.80
   5  -3  18  715.83   36.70
  -5   3 -18  740.93   36.20
   5   3  18  791.22   30.40
   5  -3 -18  761.62   32.80
  -5   3 -18  786.72   38.50
   6  -3  18    6.60    7.20
  -6  -3 -18   -0.60    5.60
  -6  -3 -18   -2.20    5.50
   6   3 -18   -3.30    3.80
  -6   3 -18   10.80    8.20
  -6   3 -18    4.20    6.20
   6  -3 -18    2.60    4.20
   6   3  18    0.90    3.40
  -7  -3 -18  168.48   16.60
   7  -3  18  161.38   19.70
  -7  -3 -18  226.38   21.60
   7   3 -18  156.48   13.10
  -7   3 -18  181.18   19.50
  -7   3 -18  165.88   20.10
   7  -3 -18  162.38    9.10
   7   3  18  186.38   11.30
   0  -4 -18  687.83   33.70
   0   4 -18  729.13   34.30
  -1  -4 -18    1.50    4.60
   1   4 -18    0.90    4.80
   1  -4 -18    0.80    4.70
  -1   4 -18    1.50    5.70
   2  -4  18  378.56   23.20
  -2  -4 -18  306.87   21.30
   2   4 -18  347.17   21.60
  -2   4 -18  353.56   22.60
   2  -4 -18  365.86   21.90
  -3  -4 -18   -5.60    3.70
   3   4 -18    3.50    5.10
  -3   4  18    5.40    2.10
   3  -4  18    0.60    6.10
  -3   4 -18    4.10    5.70
   3  -4 -18    2.10    5.00
  -4  -4 -18  489.35   28.90
   4  -4  18  542.35   30.70
   4   4 -18  519.65   27.80
   4  -4 -18  551.34   27.80
  -4   4 -18  567.04   31.00
  -4   4 -18  568.64   30.00
  -5  -4 -18   -2.90    6.00
   5   4 -18    1.00    5.20
   5  -4  18    2.80    7.10
  -5  -4 -18   -0.10    5.60
  -5   4 -18    4.00    7.30
   5   4  18    0.60    3.00
  -5   4 -18    3.60    6.40
   5  -4 -18   -0.80    4.60
   6  -4  18  289.37   23.00
  -6  -4 -18  295.27   23.30
   6   4 -18  291.67   20.00
  -6  -4 -18  289.17   21.60
   6   4  18  298.07   13.80
   6  -4 -18  307.07   17.50
  -6   4 -18  308.47   23.20
  -6   4 -18  296.87   23.50
   7   4 -18    0.20    5.00
  -7  -4 -18   -1.20    7.40
  -7  -4 -18    3.80    9.90
   7  -4  18    0.50    9.30
   7  -4 -18   -7.40    3.20
  -7   4 -18   -0.20    6.80
  -7   4 -18    1.40    8.00
   0   5 -18   -2.10    5.20
   0  -5 -18   -3.40    4.90
   1   5 -18  328.57   22.70
   1  -5  18  369.86   23.60
  -1  -5 -18  348.07   23.10
   1  -5 -18  372.46   23.40
  -1   5 -18  343.87   23.30
   2  -5  18   -9.10    5.30
  -2  -5 -18    2.70    6.20
   2   5 -18    2.40    5.30
  -2   5 -18    1.20    5.50
   2  -5 -18   -6.80    4.30
  -3   5  18  736.13   30.80
   3   5 -18  789.92   38.00
   3  -5  18  780.12   39.20
  -3  -5 -18  726.33   37.50
   3  -5 -18  837.02   37.60
  -3   5 -18  763.92   39.00
  -4  -5 -18   -0.10    6.40
   4  -5  18    8.40    7.60
   4   5 -18    2.40    5.80
   4  -5 -18   -1.40    4.70
  -4   5 -18   -7.20    5.00
   5  -5  18  100.39   15.60
   5   5 -18  120.09   16.40
  -5  -5 -18   76.99   13.20
  -5   5 -18  122.79   17.50
   5   5  18  104.59    6.60
   5  -5 -18  122.49   14.80
  -5   5 -18  105.89   14.30
  -6  -5 -18    5.90   12.90
   6   5 -18    5.60    6.20
   6  -5  18    5.70    8.40
  -6   5 -18   -8.90    4.90
  -6   5 -18   -3.50    5.90
   6  -5 -18    6.60    5.10
   0  -6  18  517.85   29.30
   0  -6 -18  491.35   29.10
   0   6 -18  472.45   29.50
  -1  -6 -18   -3.40    5.20
   1  -6  18   -7.80    6.30
   1   6 -18    4.60    7.20
   1  -6 -18   -2.10    5.60
  -1  -6  18    7.40    6.80
  -1   6 -18    0.20    6.50
   2   6 -18  322.17   23.90
   2  -6  18  310.97   23.90
  -2  -6 -18  310.27   22.80
  -2   6 -18  318.77   24.00
   2  -6 -18  358.86   23.50
   3  -6  18    3.20    7.70
   3   6 -18   -1.70    6.40
  -3  -6 -18   -2.30    6.00
   3  -6 -18    3.70    5.80
  -3   6 -18    1.10    7.60
   4   6 -18  327.27   24.20
  -4  -6 -18  298.07   22.90
   4  -6  18  291.17   26.90
   4   6  18  288.47   12.70
  -4   6 -18  289.57   25.10
   4  -6 -18  298.37   21.20
   5  -6  18   -5.10    7.60
   5   6 -18   -0.30    6.90
  -5  -6 -18    6.10    7.90
  -5   6 -18   -8.70    7.10
   5  -6 -18    3.10    6.10
  -5   6 -18   -6.10    6.20
   0  -7 -18    0.00    6.70
   0  -7  18   -0.50    7.50
   0   7 -18    2.60    6.60
  -1  -7 -18  385.46   27.00
   1   7 -18  408.46   29.00
   1  -7  18  419.16   28.00
  -1  -7  18  446.56   27.10
  -1   7 -18  379.26   28.20
   1  -7 -18  420.66   27.10
  -2  -7 -18    1.00    8.80
   2  -7  18   -0.20    7.70
   2   7 -18   -0.20    7.10
   2  -7 -18    1.00    7.00
  -2   7 -18    4.80    8.30
  -2  -7  18   -7.80    6.00
  -3  -7 -18  170.28   18.10
   3  -7  18  161.58   20.10
   3   7 -18  202.78   20.90
  -3   7 -18  125.99   17.50
   3  -7 -18  174.98   18.10
   4   7 -18   -8.10    6.00
   4  -7  18   -1.10    8.40
  -4  -7 -18   -0.40    6.60
   4  -7 -18    3.50    7.10
  -4   7 -18    7.60    9.30
   0  -8 -18  137.29   18.50
   0   8 -18  108.29   16.90
   0  -8  18  136.79   18.40
  -1  -8 -18   -1.00    7.90
   1  -8  18   -6.80    7.10
   1   8 -18    8.00    9.10
  -1   8 -18    2.60    8.90
   1  -8 -18   -1.40    7.40
   2   8 -18  447.86   31.80
   2  -8  18  396.66   29.70
  -2  -8 -18  409.96   28.70
  -2  -8  18  404.16   29.70
  -2   8 -18  455.55   31.90
   0   0 -19  261.97   16.20
  -1   0 -19   -2.30    2.00
   1   0 -19    2.20    3.30
  -1   0 -19   -1.60    4.00
  -2   0 -19    4.60    3.40
   2   0 -19    2.80    3.30
  -2   0 -19   -1.30    4.20
  -3   0 -19   -3.50    2.90
   3   0 -19    2.00    3.10
  -3   0 -19    3.60    5.30
  -4   0 -19   83.59   10.30
   4   0  19  113.59   11.40
  -4   0 -19   75.19   12.40
   4   0 -19   77.99    6.60
  -5   0 -19    0.90    6.60
   5   0  19    2.10    5.10
  -5   0 -19   -0.60    4.10
  -6   0 -19  177.68   16.40
   6   0 -19  160.58   11.20
   6   0  19  167.98   14.90
  -6   0 -19  158.38   17.80
  -7   0 -19   -4.40    4.60
  -7   0 -19    5.70    7.20
   7   0 -19    0.90    3.00
   7   0  19    6.70    6.30
  -8   0 -19   12.10    7.30
   8   0  19    8.20    6.60
   0   1 -19    2.70    3.90
   0  -1 -19    0.60    1.70
   0  -1 -19    1.50    3.80
   1   1 -19   14.70    5.00
  -1  -1 -19   17.80    5.90
  -1  -1 -19   18.60    3.80
  -1   1 -19    7.30    5.20
   1  -1 -19   24.00    6.00
  -2  -1 -19    8.30    5.20
  -2  -1 -19    5.80    3.50
   2   1 -19    4.60    3.80
  -2   1 -19   -2.30    3.70
   2  -1 -19    5.90    4.70
   2  -1 -19   11.20    4.10
  -2   1 -19    4.00    3.70
  -3  -1 -19  113.29    9.60
  -3  -1 -19   78.49   11.70
   3   1 -19  111.39    9.00
  -3   1 -19   88.99    9.40
   3  -1 -19   75.59    5.60
   3  -1 -19  104.99    7.90
  -3   1 -19  129.39   13.10
   3  -1 -19  119.99   10.50
   4   1 -19   18.10    4.90
  -4  -1 -19    7.60    4.70
  -4  -1 -19    3.50    5.20
  -4  -1 -19    6.40    7.10
   4  -1  19    5.50    5.30
  -4   1 -19    9.50    5.60
  -4   1 -19    8.90    5.80
   4   1  19    1.50    4.20
   4  -1 -19   11.70    5.00
   5  -1  19   50.79    9.90
  -5  -1 -19   50.79    9.60
  -5  -1 -19   40.70    8.60
   5   1 -19   51.89    6.30
  -5   1 -19   33.30    8.70
  -5   1 -19   39.10    8.70
   5   1  19   42.60    8.00
  -6  -1 -19   14.90    7.20
  -6  -1 -19    8.70    6.90
   6  -1  19    6.80    6.70
   6   1 -19   14.20    3.60
   6  -1 -19   15.70    5.20
  -6   1 -19   13.30    8.90
  -6   1 -19   12.30    7.30
   6   1  19    9.70    5.60
  -7  -1 -19   91.29   15.40
  -7  -1 -19   98.89   13.20
   7  -1  19  104.39   14.20
   7  -1 -19   92.49    6.70
  -7   1 -19   60.29   13.50
  -7   1 -19  123.49   16.30
   7   1  19  107.49   12.40
   8  -1  19    6.80    7.00
  -8  -1 -19   -7.90    6.70
  -8  -1 -19    6.40    6.60
   8   1  19   -0.70    5.40
  -8   1 -19    9.10    7.10
  -8   1 -19    5.30    8.90
  -8   1 -19   -0.80    7.50
   0   2 -19    4.30    3.90
   0  -2 -19    3.40    4.40
  -1  -2 -19    7.40    5.50
  -1  -2 -19    9.60    2.60
   1   2 -19   -3.70    3.60
  -1   2 -19    6.40    5.40
   1  -2 -19    5.60    4.80
   2   2 -19  162.28   12.30
  -2  -2 -19  143.39    9.80
   2  -2 -19  166.08   13.00
  -2   2 -19  123.99   13.10
   3  -2  19    1.50    5.50
  -3  -2 -19    8.80    3.90
  -3  -2 -19    5.70    5.40
   3   2 -19    0.60    3.70
  -3   2 -19   -3.00    3.20
  -3   2 -19   -0.80    4.00
   3  -2 -19   -3.00    3.60
  -4  -2 -19   68.79    9.90
   4   2 -19   69.49   10.70
  -4  -2 -19   45.00    9.10
   4  -2  19   57.79   10.50
  -4   2 -19   55.09    9.80
  -4   2 -19   56.59    8.90
   4  -2 -19   59.09    9.20
  -5  -2 -19    7.80    5.40
  -5  -2 -19    3.00    5.00
   5  -2  19    7.00    6.60
   5   2 -19   -0.10    3.10
  -5   2 -19    2.50    5.50
   5   2  19   -3.00    3.70
   5  -2 -19    7.10    4.70
  -5   2 -19   -2.20    4.90
   6   2 -19   53.89    7.50
   6  -2  19   51.29   11.00
  -6  -2 -19   47.60   10.30
  -6  -2 -19   32.00    8.60
  -6   2 -19   48.60   10.60
   6   2  19   36.10    7.20
  -6   2 -19   30.60    9.30
   6  -2 -19   34.00    6.80
   7  -2  19    3.30    7.10
  -7  -2 -19    2.60    6.90
  -7  -2 -19    5.60    6.50
   7   2 -19   -1.20    3.20
  -7   2 -19   -1.30    6.30
   7  -2 -19    0.50    2.90
   7   2  19    3.90    4.50
  -7   2 -19    1.50    8.00
   0  -3 -19    0.00    4.60
   0   3 -19    0.20    4.40
  -1  -3 -19  120.89   12.50
   1   3 -19   97.39   12.80
  -1   3 -19  109.89   12.40
   1  -3 -19  124.79   12.50
   2   3 -19    1.50    4.30
  -2  -3 -19    2.30    5.00
   2  -3 -19    2.20    4.60
  -2   3 -19   -4.30    4.10
  -3  -3 -19   11.50    6.50
   3   3 -19    6.80    5.00
  -3  -3 -19    7.10    4.90
   3  -3  19    7.10    6.80
  -3   3 -19    2.40    5.20
  -3   3 -19    9.70    5.80
   3  -3 -19    3.60    4.90
  -4  -3 -19   -4.60    5.10
  -4  -3 -19   -2.70    5.00
   4  -3  19   13.70    8.10
   4   3 -19    7.90    5.30
  -4   3 -19   11.70    6.50
   4  -3 -19    5.60    5.10
  -4   3 -19   12.80    7.90
  -5  -3 -19  219.18   17.90
   5  -3  19  209.18   18.70
  -5  -3 -19  195.58   17.50
   5   3 -19  211.58   15.00
   5   3  19  230.78   14.30
   5  -3 -19  206.68   15.00
  -5   3 -19  228.08   18.00
  -5   3 -19  174.38   18.10
  -6  -3 -19   -2.60    5.80
   6  -3  19    7.40    7.90
   6   3 -19   -7.70    4.10
  -6  -3 -19    6.60    6.00
  -6   3 -19    6.40    6.70
   6  -3 -19    8.30    4.80
  -6   3 -19   13.90    7.70
   6   3  19    7.40    7.20
   7   3 -19   46.40    8.60
   7  -3  19   27.70   10.00
  -7  -3 -19   50.79   10.70
  -7  -3 -19   40.90   11.90
  -7   3 -19   20.20   10.60
  -7   3 -19   34.10   12.30
   7   3  19   36.60    6.40
   0  -4 -19   91.29   13.30
   0   4 -19   64.19   10.30
   1   4 -19    7.40    6.10
  -1  -4 -19   13.70    6.80
  -1   4 -19   21.80    7.30
   1  -4 -19   17.00    7.60
   2   4 -19   42.10    9.00
   2  -4  19   70.49   12.70
  -2  -4 -19   53.29   10.80
  -2   4 -19   68.19   11.70
   2  -4 -19   76.49   11.90
  -3   4  19   10.10    2.80
   3  -4  19    6.00    7.10
   3   4 -19    3.30    5.80
  -3  -4 -19    2.00    4.80
   3  -4 -19    8.40    5.60
  -3   4 -19    2.40    6.40
   4  -4  19   73.89   13.40
  -4  -4 -19   61.49   12.20
   4   4 -19   75.09   12.20
  -4   4 -19   97.29   15.60
  -4   4 -19   96.09   13.20
   4  -4 -19  104.79   13.10
  -5  -4 -19   -8.10    4.80
   5  -4  19    4.90    7.30
   5   4 -19    0.00    5.50
  -5  -4 -19    6.10    6.10
  -5   4 -19    5.30    7.80
   5   4  19    2.90    3.40
   5  -4 -19    5.30    5.20
  -5   4 -19   -1.00    5.50
  -6  -4 -19   80.09   14.10
  -6  -4 -19   79.29   13.90
   6   4 -19   58.99   10.80
   6  -4  19   73.69   14.60
   6   4  19   73.49    6.90
   6  -4 -19   92.59   11.50
  -6   4 -19   79.59   13.30
  -6   4 -19   56.79   13.50
  -7  -4 -19    8.00    7.70
   7  -4  19   10.70    9.00
   7   4 -19    8.90    6.50
  -7  -4 -19   -7.10    6.60
  -7   4 -19   -1.80    6.70
   7  -4 -19    3.90    3.80
   7   4  19   -0.60    2.20
  -7   4 -19    8.50    7.80
   0   5 -19   -0.70    5.80
   0  -5 -19    1.20    5.70
   1  -5  19   29.80    9.10
   1   5 -19   37.10    9.00
  -1  -5 -19   44.20   10.20
   1  -5 -19   82.19   13.40
  -1   5 -19   59.09   12.20
   2   5 -19   -5.90    4.80
   2  -5  19   -1.60    6.30
  -2  -5 -19   -0.20    5.70
   2  -5 -19   -0.10    5.70
  -2   5 -19   -8.50    4.90
  -3  -5 -19  202.28   18.40
   3  -5  19  214.68   19.90
   3   5 -19  186.78   17.80
   3  -5 -19  185.68   16.90
  -3   5 -19  193.88   18.70
  -4  -5 -19    2.40    7.10
   4   5 -19   -2.10    5.90
   4  -5  19   -3.20    7.00
  -4   5 -19   -4.00    5.40
  -4   5 -19    2.20    5.30
   4  -5 -19    4.40    5.50
   5   5 -19    5.70    7.20
  -5  -5 -19    9.30    8.40
   5  -5 -19   18.00    7.50
  -5   5 -19   15.10    8.80
   5   5  19    8.70    3.30
  -5   5 -19    3.20   11.00
   6   5 -19   11.30    7.00
   6  -5  19    3.30    8.50
  -6  -5 -19    2.30    6.90
  -6   5 -19   -3.20    6.60
   6  -5 -19    0.70    4.90
  -6   5 -19    6.60    7.60
   0   6 -19  166.98   18.20
   0  -6 -19  169.88   17.60
   0  -6  19  203.98   18.90
  -1  -6 -19   15.90    8.00
   1  -6  19    2.30    7.20
   1   6 -19    0.30    6.10
  -1   6 -19   15.10    8.20
   1  -6 -19   25.70    9.30
  -1  -6  19    8.30    7.70
   2  -6  19   25.20    9.80
  -2  -6 -19   23.30   10.30
   2   6 -19   38.50   11.40
   2  -6 -19   50.09   11.30
  -2   6 -19   35.30   11.30
  -3  -6 -19    0.80    6.70
   3  -6  19   15.60    9.20
   3   6 -19   -4.50    5.60
   3  -6 -19    2.90    6.30
  -3   6 -19   -0.60    6.90
  -4  -6 -19   47.60   11.00
   4  -6  19   95.29   16.50
   4   6 -19   78.69   14.30
  -4   6 -19   90.79   16.30
   4  -6 -19   80.09   13.20
   5   6 -19   -8.40    5.20
   5  -6  19   -0.90    7.80
  -5  -6 -19    7.40    7.60
  -5   6 -19   -1.60    7.60
  -5   6 -19   -2.70    6.50
   5  -6 -19   -3.80    5.50
   0  -7 -19    3.50    7.20
   0   7 -19    3.20    6.70
   0  -7  19   -4.10    7.10
   1   7 -19   86.19   15.00
   1  -7  19   80.59   17.30
  -1  -7  19  122.09   16.70
   1  -7 -19  103.39   15.10
   2   7 -19    4.40    7.50
  -2  -7 -19   -3.10    5.30
   2  -7  19    1.40    7.80
  -2  -7  19   -2.70    7.20
  -2   7 -19    5.00    8.10
   2  -7 -19   -0.50    7.10
   3  -7  19   41.40   12.50
  -3  -7 -19   34.60   11.60
   3   7 -19   30.40   12.60
   3  -7 -19   18.40    9.20
  -3   7 -19   29.60   10.10
   4   7 -19  -11.40   12.80
  -4  -7 -19   -4.10    6.60
   4  -7  19    3.10    9.20
  -4   7 -19   -3.40    6.20
   4  -7 -19   11.50    8.10
   0  -8  19    6.20    9.00
   0  -8 -19    1.00    8.60
   0   8 -19    6.50    8.60
   1   8 -19   -2.30    8.90
   1  -8  19   10.70    9.80
  -1  -8 -19    6.80    9.10
  -1  -8  19  -10.80    7.30
   1  -8 -19    1.30    7.80
  -1   8 -19    8.40    7.90
   0   0 -20   58.89    8.90
   0   0 -20   44.20    8.10
  -1   0 -20   -1.10    4.10
  -1   0 -20    0.80    2.60
   1   0 -20   -0.80    3.20
  -2   0 -20   64.09    7.20
   2   0 -20   79.09    9.80
  -2   0 -20   94.99   13.70
  -3   0 -20   -2.40    4.70
   3   0 -20    4.20    3.30
  -3   0 -20   -1.10    3.70
   4   0 -20  112.39    8.50
   4   0  20  100.29   12.20
  -4   0 -20  114.19   11.30
  -4   0 -20  135.39   14.70
   5   0  20   -0.50    5.20
  -5   0 -20    2.10    6.00
   5   0 -20    1.80    4.10
  -5   0 -20    0.90    4.80
  -6   0 -20   80.09   12.40
   6   0  20   84.49   12.00
  -6   0 -20   96.69   16.90
   6   0 -20   69.09    9.10
  -7   0 -20   -2.80    6.50
  -7   0 -20    3.50    5.50
   7   0  20    3.10    5.70
   0  -1 -20   -0.20    3.90
   0  -1 -20    1.50    1.90
   0   1 -20    0.20    4.10
  -1  -1 -20   54.59   10.10
   1   1 -20   48.40    8.30
  -1  -1 -20   47.40    5.10
   1  -1 -20   53.69    9.20
  -1   1 -20   31.70    7.20
  -2  -1 -20   40.40    9.10
  -2  -1 -20   59.59    7.20
   2   1 -20   62.79    8.50
  -2   1 -20   49.50    9.70
   2  -1 -20   59.99    9.60
   2  -1 -20   49.10    7.60
  -2   1 -20   51.99    7.60
  -3  -1 -20   78.99    9.50
   3   1 -20   84.09    8.20
  -3  -1 -20   62.69   11.20
  -3   1 -20   73.29    9.60
  -3   1 -20   81.69   12.90
   3  -1 -20   90.19   11.00
   4   1 -20   93.59    8.20
  -4  -1 -20   82.09   10.60
   4  -1  20  106.09   13.20
  -4  -1 -20   82.19   12.60
  -4  -1 -20   79.79   12.40
   4   1  20   77.99   10.50
   4  -1 -20   92.79   11.20
  -4   1 -20   77.69   13.60
  -4   1 -20   96.09   11.70
  -5  -1 -20   90.29   12.60
   5   1 -20  108.49    8.10
   5  -1  20  103.79   13.40
  -5  -1 -20   92.89   12.20
  -5   1 -20   93.49   14.90
  -5   1 -20   97.89   12.70
   5  -1 -20  102.89   10.00
   5   1  20   97.59   11.90
  -6  -1 -20   27.20    8.10
   6   1 -20   40.20    5.00
   6  -1  20   58.49   10.80
  -6  -1 -20   41.00   10.10
  -6   1 -20   40.10   11.50
  -6   1 -20   44.80   10.20
   6   1  20   52.39    9.30
   6  -1 -20   33.70    6.80
   7   1 -20   65.89    7.60
  -7  -1 -20   83.49   14.30
   7  -1  20   87.19   13.60
  -7  -1 -20   51.69   10.30
   7   1  20   89.89   11.80
   7  -1 -20   60.59    6.70
  -7   1 -20   81.99   13.60
  -7   1 -20   67.69   15.50
   0   2 -20   77.89   11.20
   0  -2 -20   79.69   11.50
  -1  -2 -20   41.60    8.10
   1   2 -20   45.10    8.30
   1  -2 -20   34.90    7.30
  -1   2 -20   59.39   10.30
  -2  -2 -20   77.09   11.60
   2   2 -20   79.19   10.70
  -2  -2 -20   72.09    7.20
   2  -2 -20   74.29   11.00
  -2   2 -20   65.69   10.70
   3  -2  20   14.50    7.00
  -3  -2 -20   -0.90    4.20
   3   2 -20    2.60    4.30
  -3  -2 -20    7.80    4.40
  -3   2 -20    9.10    5.10
   3  -2 -20   12.90    6.00
  -3   2 -20   10.80    6.40
  -4  -2 -20   96.59   14.10
  -4  -2 -20   91.59   11.30
   4  -2  20   63.29   11.30
   4   2 -20   77.39    9.70
   4  -2 -20   93.09   11.70
  -4   2 -20   95.29   12.20
  -4   2 -20   56.59   10.90
  -5  -2 -20    5.30    5.40
  -5  -2 -20    0.80    4.80
   5  -2  20    7.00    6.90
   5  -2 -20    3.90    4.40
   5   2  20   -3.20    4.00
  -5   2 -20    8.10    7.70
  -5   2 -20   -5.50    4.70
   6  -2  20   95.19   14.80
  -6  -2 -20   93.09   14.00
   6   2 -20  106.09    9.10
  -6  -2 -20  110.69   15.10
  -6   2 -20  114.09   16.00
   6  -2 -20  117.49   10.60
  -6   2 -20  115.59   17.80
   6   2  20  108.29   10.90
   7   2 -20    9.70    4.10
  -7  -2 -20    9.50    8.10
   7  -2  20   17.20    8.90
  -7  -2 -20   12.20    9.00
   7   2  20    9.60    5.60
   7  -2 -20   12.80    5.30
  -7   2 -20   16.50   10.00
  -7   2 -20   15.60    8.70
   0   3 -20    2.70    4.40
   0  -3 -20   -2.50    4.40
  -1  -3 -20   77.29   12.10
   1   3 -20   69.19   10.30
   1  -3 -20   62.19   11.20
  -1   3 -20   64.39   11.80
   2   3 -20    8.40    5.90
  -2  -3 -20    9.30    5.90
   2  -3 -20   10.50    5.60
  -2   3 -20   10.60    7.00
   3  -3  20  136.49   16.70
  -3  -3 -20  121.49   10.70
   3   3 -20  116.99   11.70
  -3  -3 -20  104.29   13.60
  -3   3 -20  103.69   12.70
  -3   3 -20  132.89   17.60
   3  -3 -20   90.89   12.70
  -4  -3 -20   22.80    6.90
   4  -3  20   15.40    8.10
   4   3 -20   27.20    7.10
  -4  -3 -20   27.70    9.10
   4  -3 -20   26.10    7.80
  -4   3 -20   13.10    6.30
  -4   3 -20   33.60   10.30
  -5  -3 -20   82.99   12.70
   5   3 -20   71.89   10.60
  -5  -3 -20   80.29   13.10
   5  -3  20   50.29   11.90
  -5   3 -20   68.09   12.70
   5   3  20   82.79    9.40
   5  -3 -20   82.49   11.70
  -5   3 -20   65.59   11.30
  -6  -3 -20   38.70   10.50
   6  -3  20   16.70    8.70
  -6  -3 -20   14.30    8.40
   6   3 -20   15.70    6.00
  -6   3 -20   22.80    8.80
  -6   3 -20   14.70    9.50
   6   3  20   17.00    5.50
   6  -3 -20   16.80    6.00
   7   3 -20   69.29    9.90
  -7  -3 -20   48.90   11.70
  -7  -3 -20   75.49   14.80
  -7   3 -20   73.29   14.60
   7  -3 -20   57.79    7.00
   7   3  20   60.29   10.50
  -7   3 -20   73.39   13.80
   0  -4 -20   86.99   12.50
   0   4 -20  124.79   13.60
   1   4 -20   60.49   10.30
  -1  -4 -20   95.59   14.60
   1  -4 -20   91.89   13.40
  -1   4 -20   55.99   10.10
   2   4 -20   97.89   14.00
   2  -4  20  101.79   15.50
  -2  -4 -20   62.29   10.90
   2  -4 -20   84.19   12.30
  -2   4 -20   58.09   10.30
  -3   4  20   27.00    3.80
  -3  -4 -20   19.60    7.20
   3  -4  20   25.70    9.70
   3   4 -20   40.40    9.70
   3  -4 -20   33.50    9.10
  -3   4 -20   26.10    9.10
   4   4 -20   95.09   13.30
   4  -4  20  103.49   16.00
  -4  -4 -20   89.49   14.40
  -4   4 -20  103.39   14.30
   4  -4 -20   82.89   12.30
  -4   4 -20   57.49   11.40
   5  -4  20    6.20    8.30
  -5  -4 -20   -0.20    6.10
   5   4 -20   12.60    6.80
  -5  -4 -20   12.40    6.60
  -5   4 -20   -0.20    5.60
  -5   4 -20   -1.20    7.30
   5   4  20    4.90    4.00
   5  -4 -20    6.00    5.50
  -6  -4 -20   64.39   12.70
  -6  -4 -20   33.80   10.20
   6   4 -20   58.99   10.70
   6  -4  20   67.99   15.70
  -6   4 -20   58.59   16.30
   6  -4 -20   63.79    9.70
  -6   4 -20   77.49   15.70
   6   4  20   67.89    7.60
   0  -5 -20    2.00    6.20
   0   5 -20   -2.00    5.00
   1  -5  20  107.79   15.70
  -1  -5 -20   87.59   13.60
   1   5 -20  122.59   17.00
   1  -5 -20   92.89   14.00
  -1   5 -20  110.89   16.60
   2   5 -20    4.80    6.20
   2  -5  20    2.60    6.90
  -2  -5 -20   -2.30    6.10
  -2   5 -20   -0.30    6.70
   2  -5 -20   -2.20    5.60
  -3  -5 -20   71.19   13.10
   3  -5  20   88.59   15.20
   3   5 -20   79.19   14.00
   3  -5 -20   66.99   12.20
  -3   5 -20   41.90    9.70
  -4  -5 -20    1.00    6.50
   4  -5  20    4.20    7.80
   4   5 -20    3.90    6.30
  -4   5 -20   -2.00    6.60
  -4   5 -20    2.40    6.50
   4  -5 -20   -3.30    5.60
  -5  -5 -20   63.49   12.90
   5   5 -20   75.89   13.10
   5  -5  20   54.99   13.70
  -5   5 -20   83.99   16.80
   5   5  20   76.49    6.80
   5  -5 -20   71.79   11.90
   0  -6  20   82.49   14.20
   0   6 -20  102.69   17.00
   0  -6 -20   46.40   11.10
   1   6 -20   26.80   10.10
  -1  -6 -20   33.70    9.40
   1  -6  20   50.39   12.40
  -1   6 -20   41.80   10.20
   1  -6 -20   50.69   11.00
  -2  -6 -20  117.09   17.70
   2   6 -20   65.49   13.80
   2  -6  20   97.89   15.40
   2  -6 -20   98.09   15.50
  -2   6 -20   79.59   13.50
   3  -6  20   25.00   10.10
   3   6 -20   30.40   10.30
  -3  -6 -20   24.60    9.10
  -3   6 -20   29.50   11.00
   3  -6 -20   14.40    8.10
   4   6 -20   62.19   13.90
   4  -6  20   60.09   14.40
  -4  -6 -20   56.09   11.80
  -4   6 -20   33.20   10.20
   4  -6 -20   61.09   12.30
   0   7 -20    7.30    8.10
   0  -7  20   -4.20    8.60
   0  -7 -20    1.60    9.40
  -1  -7 -20   77.39   15.50
   1   7 -20   78.49   16.30
   1  -7  20   75.99   14.50
  -1   7 -20   46.70   11.30
   1  -7 -20   77.19   15.70
   2  -7  20   24.70   10.70
  -2  -7 -20   11.10    8.40
   2   7 -20   11.40   11.20
  -2   7 -20   15.80    9.80
   2  -7 -20   14.40    8.60
   3  -7  20   66.99   14.50
   3   7 -20   55.29   12.90
  -3  -7 -20   56.19   12.60
   3  -7 -20   88.59   16.20
  -3   7 -20   39.70   10.70
   0   0 -21  194.18   13.00
   0   0 -21  218.58   15.70
  -1   0 -21    0.10    2.50
   1   0 -21    6.10    4.50
  -1   0 -21   -5.00    4.00
  -2   0 -21   21.10    7.60
   2   0 -21   24.60    7.50
  -2   0 -21   19.70    5.10
  -3   0 -21    2.90    5.20
  -3   0 -21    4.00    3.80
   3   0 -21    1.60    3.50
  -4   0 -21  202.78   14.80
   4   0 -21  186.68   12.20
   4   0  21  188.28   15.50
  -4   0 -21  180.08   17.80
   5   0  21   -1.30    5.10
  -5   0 -21    3.40    5.10
  -5   0 -21   -3.60    4.70
   5   0 -21   -1.20    3.90
  -6   0 -21   67.89   14.70
   6   0 -21  117.59   10.40
  -6   0 -21  129.39   15.50
   6   0  21  140.79   15.90
   7   0 -21   -0.70    3.80
   7   0  21    2.80    6.00
  -7   0 -21   -1.30    6.60
   0  -1 -21    0.30    1.80
   0   1 -21    0.20    4.30
   0  -1 -21    1.40    4.00
  -1  -1 -21   49.50    5.90
  -1  -1 -21   47.60    9.20
   1   1 -21   47.40    8.10
  -1   1 -21   45.90    8.70
  -1   1 -21   45.50    7.00
   1  -1 -21   55.19    9.00
  -2  -1 -21   28.20    8.90
   2   1 -21   19.60    5.90
  -2  -1 -21   13.90    4.50
   2  -1 -21   22.90    6.80
   2  -1 -21   18.80    5.40
  -2   1 -21   23.60    8.30
  -2   1 -21   24.20    5.60
  -3  -1 -21   87.29   13.70
  -3  -1 -21   95.89    9.60
  -3   1 -21   92.09   10.10
   3  -1 -21  114.59   13.10
  -3   1 -21  124.89   16.40
   4  -1  21   32.90    9.00
  -4  -1 -21   18.30    8.00
  -4  -1 -21   33.20    9.10
   4   1 -21   29.50    5.60
  -4  -1 -21   31.90    7.40
  -4   1 -21    9.90    6.60
   4   1  21   26.10    7.20
  -4   1 -21   19.60    6.20
   4  -1 -21   19.00    6.20
   4  -1 -21   16.20    4.10
   5   1 -21   69.89    7.10
  -5  -1 -21   93.49   12.40
   5  -1  21   65.69   11.20
  -5  -1 -21   91.79   13.50
  -5   1 -21   79.09   14.10
   5   1  21   82.29   11.60
  -5   1 -21   98.79   12.70
   5  -1 -21   75.89   10.40
  -6  -1 -21    6.90    6.70
   6   1 -21    8.70    4.60
   6   1 -21   12.50    3.50
  -6  -1 -21   11.30    7.20
   6  -1  21    4.70    7.10
   6   1  21   16.60    6.60
   6  -1 -21    5.90    5.00
  -6   1 -21    6.10    6.40
   7  -1  21  105.39   14.70
  -7  -1 -21   97.79   15.70
   7   1 -21   83.49    8.50
  -7  -1 -21  110.19   15.90
  -7   1 -21  132.69   16.70
   7   1  21  127.59   14.40
   7  -1 -21   93.39    8.40
  -7   1 -21  118.39   20.70
   0  -2 -21   17.80    6.70
   0   2 -21   22.20    7.30
  -1  -2 -21   17.80    7.10
   1   2 -21   25.00    7.10
   1  -2 -21   18.70    7.10
  -1   2 -21   18.90    6.90
  -2  -2 -21  193.98   16.10
  -2  -2 -21  169.68   11.20
   2   2 -21  183.38   14.00
  -2   2 -21  182.78   13.60
   2  -2 -21  194.18   15.10
  -2   2 -21  184.18   16.00
   3  -2  21   11.30    7.20
  -3  -2 -21    1.70    4.10
  -3  -2 -21   -0.20    5.10
   3   2 -21    7.40    4.60
  -3   2 -21    3.10    6.10
   3  -2 -21    0.40    4.40
  -3   2 -21    0.20    4.00
   4  -2  21   92.09   13.70
  -4  -2 -21   72.59   10.60
  -4  -2 -21   60.19   11.20
   4   2 -21   88.69    9.30
  -4   2 -21   92.89   14.90
   4  -2 -21   90.09   12.00
  -4   2 -21   85.39   12.20
   5   2 -21    1.10    3.80
   5  -2  21    3.20    6.70
  -5  -2 -21    5.60    6.20
  -5  -2 -21   -0.10    5.00
  -5   2 -21    4.60    6.00
  -5   2 -21   -0.30    5.60
   5   2  21    5.50    4.70
   5  -2 -21   -1.80    3.80
   6  -2  21   99.39   14.90
   6   2 -21  108.19    9.30
  -6  -2 -21  102.49   15.20
  -6  -2 -21   96.59   13.90
   6  -2 -21  101.89   10.60
  -6   2 -21  108.49   14.80
  -6   2 -21  117.29   17.80
   6   2  21  150.68   12.50
   7   2 -21    3.10    4.10
  -7  -2 -21   17.90    8.90
  -7  -2 -21    2.50    6.90
   7  -2  21    1.00    7.60
   7  -2 -21    3.40    3.80
   7   2  21   -2.30    4.70
  -7   2 -21   15.60   10.90
  -7   2 -21    7.30    8.30
   0  -3 -21   -2.60    4.60
   0   3 -21   -0.10    4.50
   1   3 -21  139.29   13.30
  -1  -3 -21  124.59   15.80
   1  -3 -21  128.69   15.60
  -1   3 -21   86.59   12.00
   2   3 -21    0.50    4.90
  -2  -3 -21   -0.10    5.20
   2  -3 -21    3.70    5.20
  -2   3 -21   -5.30    4.60
   3   3 -21   57.29   10.20
  -3  -3 -21   60.89    8.80
  -3  -3 -21   53.09   10.40
   3  -3  21   65.29   12.40
  -3   3 -21   74.49   11.20
   3  -3 -21   43.40    9.80
  -3   3 -21   32.90    8.40
   4  -3  21   -5.00    6.00
   4   3 -21   13.00    5.90
  -4  -3 -21    1.60    5.60
  -4  -3 -21   10.50    5.50
   4  -3 -21    4.70    5.70
  -4   3 -21    9.10    6.40
  -4   3 -21    4.00    6.00
   5  -3  21  200.18   18.90
   5   3 -21  160.28   13.40
  -5  -3 -21  157.08   16.60
  -5  -3 -21  160.48   15.80
   5  -3 -21  148.49   14.00
   5   3  21  155.08   12.20
  -5   3 -21  165.58   21.60
  -5   3 -21  166.18   16.70
   6   3 -21    9.70    5.60
  -6  -3 -21    0.60    6.20
  -6  -3 -21   -7.70    5.60
   6  -3  21    6.50    8.50
  -6   3 -21    1.90    6.90
   6   3  21   -0.20    4.50
  -6   3 -21   -4.80    5.70
   6  -3 -21   -3.90    4.70
   0  -4 -21  167.88   16.10
   0   4 -21  190.48   16.90
  -1  -4 -21   14.60    6.70
   1   4 -21   18.60    7.70
  -1   4 -21   28.30    9.30
   1  -4 -21   24.60    7.70
   2   4 -21   61.89   11.90
   2  -4  21   72.99   13.40
  -2  -4 -21   85.69   13.70
  -2   4 -21   60.89   11.90
   2  -4 -21   87.29   13.20
  -3   4  21    6.70    3.00
   3   4 -21    5.30    6.00
  -3  -4 -21    9.90    6.30
   3  -4  21    6.30    8.00
  -3   4 -21    6.10    6.10
   3  -4 -21    7.10    6.70
   4  -4  21  175.78   20.50
  -4  -4 -21  116.79   16.70
   4   4 -21  118.59   13.50
  -4   4 -21  142.59   15.60
   4  -4 -21  147.29   17.20
  -4   4 -21  142.39   18.60
   5   4 -21   -3.20    4.80
  -5  -4 -21    5.80    7.80
   5  -4  21    0.20    7.90
   5   4  21    4.20    4.20
   5  -4 -21    9.30    5.70
  -5   4 -21    4.30    7.40
  -5   4 -21   -5.80    6.20
   6  -4  21   91.79   15.70
  -6  -4 -21   86.99   14.90
   6   4 -21   86.89   12.80
  -6  -4 -21   99.49   15.70
  -6   4 -21   68.39   14.20
  -6   4 -21   69.69   13.30
   6  -4 -21   77.79   11.40
   6   4  21   77.99    7.90
   0  -5 -21    4.40    6.90
   0   5 -21   -4.00    4.90
  -1  -5 -21   69.59   11.70
   1  -5  21   97.39   14.70
   1   5 -21   55.59   11.30
  -1   5 -21   70.09   12.60
   1  -5 -21   83.19   14.10
  -2  -5 -21    8.60    6.80
   2   5 -21    2.40    6.10
   2  -5  21   -5.20    7.00
   2  -5 -21   -0.10    5.70
  -2   5 -21    7.20    6.30
  -3  -5 -21  173.08   18.00
   3  -5  21  163.88   20.60
   3   5 -21  156.78   16.90
  -3   5 -21  178.58   19.00
   3  -5 -21  161.68   16.90
   4   5 -21   -0.10    5.70
  -4  -5 -21   -5.50    5.60
   4  -5  21    6.00    8.40
  -4   5 -21   -2.20    6.10
  -4   5 -21    6.50    7.40
   4  -5 -21    0.20    6.00
   5   5 -21   38.70   10.20
   5  -5  21   30.00   12.40
  -5  -5 -21   26.40    9.80
  -5   5 -21   43.70   12.00
   5  -5 -21   37.50    9.60
   5   5  21   39.50    6.00
  -5   5 -21   51.29   11.80
   0  -6  21  140.19   18.40
   0   6 -21  155.18   21.10
   0  -6 -21  153.88   19.30
  -1  -6 -21   11.40    7.60
   1  -6  21   13.90   16.20
   1   6 -21    3.90    6.50
  -1   6 -21   11.40    8.80
   1  -6 -21    8.10    7.90
  -2  -6 -21  130.19   18.40
   2   6 -21   98.89   15.50
   2  -6  21  124.09   18.40
  -2   6 -21  109.99   18.50
   2  -6 -21  111.69   16.80
  -3  -6 -21    6.20    7.80
   3  -6  21    3.60    9.00
   3   6 -21   -2.40    6.50
   3  -6 -21   -0.10    6.70
  -3   6 -21    1.20    7.00
  -4  -6 -21   40.90   10.80
   4   6 -21   98.79   16.90
   4  -6  21   85.09   16.10
   4  -6 -21   73.49   13.40
  -4   6 -21   79.19   17.50
   0  -7 -21    4.50    7.40
   0  -7  21   -0.10    8.70
   0   7 -21    0.90    7.90
  -1  -7 -21   95.69   16.30
   1   7 -21  119.49   19.50
   1  -7  21   99.79   17.40
   1  -7 -21  101.89   16.40
  -1  -7  21  119.19   17.80
  -1   7 -21  125.29   20.50
  -2  -7 -21    3.60    8.50
   2  -7  21    1.80    8.60
   2   7 -21   16.60   10.80
  -2   7 -21    4.80    7.60
  -2  -7  21    0.90    8.70
   0   0 -22 3072.99  102.89
   0   0 -22 2793.92   95.29
  -1   0 -22    1.70    4.90
   1   0 -22    0.90    4.30
  -1   0 -22   -1.60    2.50
  -2   0 -22 1158.38   44.20
  -2   0 -22 1201.88   50.59
   2   0 -22 1224.78   46.40
   3   0 -22    6.90    4.30
  -3   0 -22   -1.60    3.40
  -3   0 -22    5.70    6.10
  -4   0 -22 1363.96   53.29
  -4   0 -22 1364.16   59.19
   4   0  22 1362.36   54.69
   4   0 -22 1379.96   48.70
  -5   0 -22    4.30    7.10
   5   0 -22    2.90    4.10
   5   0  22    3.30    6.20
  -5   0 -22   -0.80    4.70
  -6   0 -22  860.01   45.30
   6   0 -22  788.52   35.10
   6   0  22  881.01   39.80
  -6   0 -22  919.71   46.10
  -6   0 -22  927.11   41.70
   0   1 -22   -5.20    3.40
   0  -1 -22    1.50    4.90
  -1  -1 -22 1893.81   71.49
  -1  -1 -22 1884.01   62.79
   1   1 -22 1912.31   68.79
  -1   1 -22 1740.33   67.79
   1  -1 -22 1739.33   69.29
   1  -1 -22 1983.60   69.29
  -1   1 -22 1931.31   71.39
   2   1 -22    4.70    4.60
  -2  -1 -22   -5.20    2.50
  -2  -1 -22    4.00    5.80
   2  -1 -22   -2.20    3.30
   2  -1 -22    0.40    4.30
  -2   1 -22   -1.20    3.30
  -2   1 -22    3.30    5.30
   3   1 -22 1732.93   61.59
  -3  -1 -22 1691.73   71.19
  -3  -1 -22 1624.34   65.89
  -3  -1 -22 1804.12   69.69
  -3   1 -22 1616.24   62.09
  -3   1 -22 1775.22   68.69
   3  -1 -22 1696.33   63.99
  -4  -1 -22   -6.60    4.40
   4   1 -22   -2.00    3.10
  -4  -1 -22    4.50    4.80
   4  -1  22    2.50    6.30
  -4  -1 -22   -1.00    5.70
   4  -1 -22    7.20    2.60
  -4   1 -22    3.00    4.90
   4  -1 -22    2.50    4.50
   4   1  22    1.80    5.40
  -4   1 -22    1.10    6.80
   5   1 -22  761.92   30.50
   5  -1  22  831.92   38.50
  -5  -1 -22  795.42   38.20
  -5  -1 -22  828.82   37.50
  -5   1 -22  800.82   37.30
  -5   1 -22  774.72   41.00
   5  -1 -22  758.12   34.30
   5   1  22  823.52   35.80
   6   1 -22    0.60    3.00
  -6  -1 -22   -0.40    5.50
   6   1 -22   -2.20    3.70
  -6   1 -22   -2.10    7.00
   6  -1 -22    2.80    4.60
  -6   1 -22   -5.20    5.30
   6   1  22    0.20    5.30
   0  -2 -22 1137.49   48.70
   0   2 -22 1212.18   48.80
   1   2 -22    0.20    4.50
  -1  -2 -22   -0.40    5.80
   1  -2 -22   -0.90    4.60
  -1   2 -22   -1.30    4.70
   2   2 -22 1931.01   70.79
  -2  -2 -22 1926.31   66.19
  -2  -2 -22 1815.02   72.99
  -2   2 -22 2001.80   74.79
  -2   2 -22 1968.50   70.09
   2  -2 -22 1940.21   72.19
   3  -2  22  -11.40    5.20
  -3  -2 -22    0.70    5.20
   3   2 -22    3.40    4.50
  -3  -2 -22   -2.10    3.70
  -3   2 -22    3.60    5.60
  -3   2 -22   -1.40    4.30
   3  -2 -22   -2.00    4.10
  -4  -2 -22  958.50   44.40
  -4  -2 -22 1068.99   42.40
   4   2 -22 1020.30   40.10
   4  -2  22 1013.60   45.00
  -4   2 -22  898.81   45.70
   4  -2 -22 1010.90   42.50
  -4   2 -22  953.60   42.20
   5  -2  22    3.10    6.60
   5   2 -22    3.60    4.30
  -5  -2 -22    0.20    5.30
  -5  -2 -22   -8.50    4.80
   5  -2 -22   -3.00    3.90
   5   2  22    6.30    4.70
  -5   2 -22   -4.50    6.30
  -5   2 -22   -0.60    5.70
  -6  -2 -22  527.15   31.30
  -6  -2 -22  571.64   32.40
   6  -2  22  607.04   33.10
   6   2 -22  590.34   26.20
   6  -2 -22  540.15   26.80
   6   2  22  594.34   27.80
  -6   2 -22  551.44   34.50
  -6   2 -22  600.64   32.50
   0   3 -22   -2.00    4.20
   0  -3 -22    1.70    5.50
   1   3 -22 1798.42   67.29
  -1  -3 -22 1640.44   67.49
   1  -3 -22 1756.02   67.69
  -1   3 -22 1740.23   68.19
   2   3 -22    6.80    5.90
  -2  -3 -22   -1.70    5.20
   2  -3 -22   -9.60    3.80
  -2   3 -22    3.20    6.40
  -3  -3 -22  827.52   34.40
   3   3 -22  833.42   37.20
   3  -3  22  871.81   41.60
  -3  -3 -22  857.91   40.60
   3  -3 -22  833.62   38.80
  -3   3 -22  820.72   37.90
  -3   3 -22  864.71   41.80
   4   3 -22    0.30    4.80
  -4  -3 -22    6.80    6.60
   4  -3  22   -5.80    6.40
  -4  -3 -22   -5.10    4.10
  -4   3 -22    8.10    6.40
  -4   3 -22    0.00    5.20
   4  -3 -22   -7.10    4.10
   5  -3  22 1150.58   50.89
   5   3 -22 1066.89   44.00
  -5  -3 -22 1050.99   58.49
  -5  -3 -22 1016.30   47.20
   5  -3 -22 1021.50   45.30
  -5   3 -22 1146.79   52.59
  -5   3 -22 1140.39   49.00
   5   3  22 1105.59   42.50
  -6  -3 -22    9.30    7.10
   6  -3  22   -9.00    7.20
   6   3 -22    5.80    5.50
  -6  -3 -22    1.50    6.30
  -6   3 -22   -5.10    7.80
   6   3  22    8.80    5.20
  -6   3 -22   -1.80    7.30
   6  -3 -22   -1.80    4.60
   0  -4 -22 1433.36   58.89
   0   4 -22 1362.76   58.29
  -1  -4 -22    0.10    5.20
   1   4 -22   -1.80    5.40
   1  -4 -22    4.60    6.40
  -1   4 -22    2.20    5.90
   2   4 -22 1028.10   45.00
  -2  -4 -22  945.71   45.30
   2  -4  22  994.20   47.00
  -2   4 -22 1020.30   47.00
   2  -4 -22  966.80   44.80
   3   4 -22    7.50    6.40
   3  -4  22   -1.90    7.70
  -3  -4 -22    4.00    6.50
   3  -4 -22   -0.60    5.80
  -3   4 -22   -1.00    5.60
   4   4 -22  798.02   37.80
   4  -4  22  846.72   43.40
  -4  -4 -22  678.13   47.20
   4  -4 -22  873.11   39.50
  -4   4 -22  788.52   59.69
  -4   4 -22  839.12   40.30
   5   4 -22    3.00    5.70
   5  -4  22    1.20    8.50
  -5  -4 -22    7.00    8.20
  -5   4 -22   -2.20    6.10
   5  -4 -22   -0.20    5.20
   5   4  22   -4.40    3.90
  -5   4 -22    3.50    7.70
   0   5 -22   -1.60    6.00
   0  -5 -22   -8.90    4.30
   1   5 -22  822.52   40.90
   1  -5  22  789.12   41.60
  -1  -5 -22  860.51   41.80
   1  -5 -22  792.12   40.30
  -1   5 -22  808.92   41.80
  -2  -5 -22    1.00    6.60
   2   5 -22    1.30    6.50
   2  -5  22   -1.30    8.40
   2  -5 -22   -0.40    5.70
  -2   5 -22    1.70    6.40
  -3  -5 -22 1074.29   51.29
   3  -5  22 1180.78   54.29
   3   5 -22 1135.89   50.59
  -3   5 -22 1031.40   52.69
   3  -5 -22 1161.68   50.59
  -4  -5 -22   -2.30    7.10
   4   5 -22   -7.20    5.20
   4  -5  22    2.00    9.00
   4  -5 -22    4.00    6.50
  -4   5 -22    2.20    8.60
  -4   5 -22    2.60    7.50
   0  -6  22 1047.70   48.40
   0   6 -22  893.81   54.29
   0  -6 -22  899.11   54.49
   1   6 -22  -13.60    5.40
   1  -6  22    3.40    8.30
  -1  -6 -22   -3.00    6.90
  -1   6 -22   -2.40    6.30
   1  -6 -22   -1.30    6.60
   2  -6  22  627.04   37.00
  -2  -6 -22  522.75   34.10
   2   6 -22  622.34   35.90
  -2   6 -22  625.94   37.10
   2  -6 -22  647.44   35.30
   3   6 -22   -2.90    6.60
   3  -6  22   -4.90    8.30
  -3  -6 -22    4.70    7.80
  -3   6 -22   -2.10    6.30
   3  -6 -22   -4.90    6.30
   0   0 -23  204.38   11.10
   0   0 -23  196.68   15.90
  -1   0 -23    3.90    3.10
   1   0 -23    0.00    4.50
  -1   0 -23    0.30    5.10
  -2   0 -23   63.09   10.20
  -2   0 -23   42.20    9.70
   2   0 -23   62.19    9.70
  -3   0 -23   -3.40    3.30
  -3   0 -23    3.70    6.50
   3   0 -23    2.50    4.00
   4   0 -23   58.49    9.90
  -4   0 -23   65.39   10.10
  -4   0 -23   53.09   12.00
   4   0 -23   64.89    8.20
   4   0  23   67.89   11.20
   5   0 -23   -2.50    4.40
   5   0  23  -10.40    4.80
  -5   0 -23    0.00    5.20
  -5   0 -23   -8.70    6.10
   6   0  23   83.19   13.00
   6   0 -23   77.99   10.80
  -6   0 -23   66.09   13.40
  -6   0 -23  101.99   15.30
  -6   0 -23   97.29   13.80
   0  -1 -23   -1.00    4.40
   0   1 -23    3.90    5.10
   0  -1 -23    0.60    4.50
  -1  -1 -23   91.59    7.10
   1   1 -23  120.29   11.80
  -1  -1 -23   92.79   13.40
  -1   1 -23   74.69    8.50
   1  -1 -23   88.99   12.40
  -1   1 -23  128.39   16.40
   1  -1 -23   85.59   11.80
   2   1 -23    4.50    5.00
  -2  -1 -23    6.20    6.50
  -2  -1 -23   12.90    5.80
  -2  -1 -23   14.20    4.40
  -2   1 -23    6.20    4.30
  -2   1 -23   11.90    7.40
   2  -1 -23    7.40    4.50
   2  -1 -23    2.50    5.50
  -3  -1 -23  106.39   15.40
   3   1 -23  106.89   10.30
  -3  -1 -23  110.19   15.20
  -3  -1 -23  107.79   14.60
   3  -1 -23  117.39   12.30
  -3   1 -23  113.49   11.40
  -3   1 -23  112.69   16.10
  -4  -1 -23   18.80    7.70
   4  -1  23    4.20    7.00
  -4  -1 -23   15.60    6.50
   4   1  23   20.50    7.70
   4  -1 -23   23.90    7.10
  -4   1 -23   26.70    7.20
  -4   1 -23   12.00    8.40
  -5  -1 -23   29.20   10.50
  -5  -1 -23   47.50    9.70
   5  -1  23   44.80   11.20
   5   1 -23   34.90    6.10
   5  -1 -23   28.70    7.50
  -5   1 -23   27.40    8.60
   5   1  23   30.50    8.50
  -6  -1 -23   13.80    7.50
   6   1 -23   19.00    5.90
  -6  -1 -23    9.00    7.20
   6  -1  23   11.20    8.20
   6   1  23    7.40    6.00
  -6   1 -23    4.20    7.20
   6  -1 -23   15.50    6.00
  -6   1 -23    6.60    7.30
   0  -2 -23   49.80   10.40
   0   2 -23   48.20    9.70
  -1  -2 -23    0.10    5.50
   1   2 -23    6.70    5.40
   1  -2 -23    9.90    6.00
  -1   2 -23    1.00    5.10
  -2  -2 -23  106.79   14.80
  -2  -2 -23  110.39    9.00
   2   2 -23  124.49   12.40
   2  -2 -23  130.39   13.30
  -2   2 -23  136.59   15.10
  -2   2 -23  119.39   11.60
  -3  -2 -23    5.00    4.40
   3   2 -23    6.10    5.00
   3  -2  23   -0.20    7.50
  -3  -2 -23   -0.20    5.70
  -3   2 -23   -0.90    5.80
   3  -2 -23    1.70    5.00
  -3   2 -23    2.30    4.50
  -4  -2 -23   59.49   10.20
   4   2 -23   81.79   10.60
   4  -2  23   74.29   13.70
  -4  -2 -23   75.59   11.00
   4  -2 -23   83.09   12.40
  -4   2 -23   84.79   12.20
  -4   2 -23   73.59   13.50
  -5  -2 -23   -0.10    6.00
  -5  -2 -23    4.60    6.90
   5  -2  23    6.90    7.70
   5   2 -23    0.10    4.10
  -5   2 -23   -6.90    7.00
   5   2  23    0.50    4.80
  -5   2 -23   -5.50    5.20
   5  -2 -23    5.70    5.30
   6  -2  23   35.60   10.60
  -6  -2 -23   22.90   10.30
  -6  -2 -23   27.20    9.30
   6  -2 -23   24.50    7.30
  -6   2 -23   19.70   11.40
  -6   2 -23   26.90    9.30
   6   2  23   35.30    8.20
   0  -3 -23    6.60    6.50
   0   3 -23    1.80    5.50
   1   3 -23  122.79   15.90
  -1  -3 -23  107.69   14.40
   1  -3 -23   95.49   13.60
  -1   3 -23   77.29   12.30
   2   3 -23   -1.10    5.10
  -2  -3 -23    3.00    5.70
  -2   3 -23   -0.10    6.90
   2  -3 -23    6.70    6.40
   3   3 -23   31.90    8.40
  -3  -3 -23   19.90    8.30
   3  -3  23   24.80   10.10
  -3  -3 -23   27.30    6.30
  -3   3 -23   20.60    7.70
  -3   3 -23   17.30    8.50
   3  -3 -23   28.10    8.30
  -4  -3 -23    5.10    5.60
   4  -3  23    2.80    7.40
   4   3 -23    4.60    5.60
  -4   3 -23   -5.30    6.90
   4  -3 -23   17.20    7.50
  -4   3 -23   10.60    6.90
   5   3 -23   80.99   11.20
  -5  -3 -23   84.19   15.20
  -5  -3 -23   73.19   12.30
  -5   3 -23   89.79   14.00
   5  -3 -23  110.89   14.00
  -5   3 -23   82.59   16.20
   5   3  23   93.89   11.10
   0  -4 -23   58.89   10.60
   0   4 -23   66.29   13.60
  -1  -4 -23   10.30    6.70
   1   4 -23   32.60   10.20
  -1   4 -23   16.50    7.60
   1  -4 -23   12.10    7.30
   2   4 -23   68.39   12.60
   2  -4  23   63.79   13.40
  -2  -4 -23   53.49   11.10
  -2   4 -23   74.49   14.60
   2  -4 -23   92.99   14.10
   3  -4  23   -3.00    8.10
   3   4 -23    7.20    6.50
   3  -4 -23    3.40    6.40
  -3   4 -23    0.70    6.00
  -3   4 -23   11.30    9.00
   4  -4  23   60.49   13.60
   4   4 -23   47.60   10.50
  -4  -4 -23   20.00    8.20
  -4   4 -23   32.90   10.80
  -4   4 -23   70.99   13.20
   4  -4 -23   38.50   10.10
   5  -4  23   -4.60    8.30
   5   4 -23    1.50    5.90
  -5  -4 -23    0.90    7.40
   5  -4 -23  -12.90    4.50
  -5   4 -23    2.10    8.00
   5   4  23   -2.30    4.50
  -5   4 -23    1.80    7.00
   0   5 -23   -0.30    6.40
   0  -5 -23   -2.80    6.10
   1  -5  23   38.50   14.50
  -1  -5 -23   15.20    8.60
   1   5 -23   26.50    9.10
   1  -5 -23   31.30    9.60
  -1   5 -23   41.00   12.50
   2   5 -23    3.50    7.20
   2  -5  23   -4.40    7.60
  -2  -5 -23    1.30    6.60
  -2   5 -23   -4.00    9.20
   2  -5 -23    9.90    7.20
   3  -5  23  117.79   18.10
   3   5 -23   95.09   15.10
  -3  -5 -23   65.59   12.20
   3  -5 -23   97.09   14.80
  -3   5 -23   84.79   16.30
   4  -5  23    1.70    9.60
  -4  -5 -23    2.60    6.60
   4   5 -23    0.90    7.70
   4  -5 -23   -9.20    4.80
  -4   5 -23   -4.40    7.40
  -4   5 -23   -0.90    6.90
   0  -6 -23   73.79   13.80
   0   6 -23   98.49   17.30
   0  -6  23  110.89   17.50
   1  -6  23   -4.50    8.00
  -1  -6 -23   16.40    9.40
   1   6 -23   12.90    9.70
  -1   6 -23    5.00    8.20
   1  -6 -23    8.40    9.40
   2  -6  23   13.50   10.70
  -2  -6 -23   34.80   12.20
  -2   6 -23   15.40   10.00
   2  -6 -23   29.80   11.20
   0   0 -24   54.59    6.40
   0   0 -24   48.20   10.40
  -1   0 -24    0.80    3.10
   1   0 -24   -0.90    4.20
   1   0 -24   -4.70    2.20
  -1   0 -24   -2.60    5.00
  -2   0 -24   75.79   12.80
   2   0 -24  105.09   10.60
  -2   0 -24   78.89   10.40
  -3   0 -24    8.30    5.10
  -3   0 -24    1.40    6.20
   3   0 -24   -3.70    3.50
   4   0 -24   25.20    7.60
  -4   0 -24   33.70   11.10
  -4   0 -24   18.30    6.90
   4   0 -24   21.60    5.40
   4   0  24   22.30    8.10
   5   0 -24    0.40    4.60
  -5   0 -24    1.50    5.80
   5   0  24   -7.30    5.60
  -5   0 -24   -1.90    6.70
   0   1 -24   10.10    6.10
   0  -1 -24    4.20    5.50
   0  -1 -24    0.80    5.00
   1   1 -24   67.69   11.00
  -1  -1 -24   58.49   11.00
  -1  -1 -24   78.79    6.60
  -1  -1 -24   88.19   13.40
  -1   1 -24   69.79   12.00
  -1   1 -24   67.59    8.70
   1  -1 -24   80.79   12.30
   1  -1 -24   64.29   11.20
   2   1 -24   16.00    6.40
  -2  -1 -24   15.00    7.60
  -2  -1 -24   11.10    6.90
  -2  -1 -24   18.60    5.10
   2  -1 -24   21.50    7.30
  -2   1 -24    7.00    6.40
   2  -1 -24   23.90    6.70
  -2   1 -24   24.30    6.00
  -3  -1 -24   31.70    6.70
   3   1 -24   34.00    7.60
  -3  -1 -24   36.60   10.90
  -3  -1 -24   15.60    7.10
  -3   1 -24   40.00   10.70
  -3   1 -24   26.40    6.90
   3  -1 -24   29.40    8.10
   4  -1  24   26.20    9.10
  -4  -1 -24   26.20    8.90
  -4  -1 -24   31.40    7.60
   4   1 -24   31.20    6.60
   4  -1 -24   24.40    7.20
  -4   1 -24   24.00    9.40
  -4   1 -24   31.10    7.50
   4   1  24   14.90    7.40
   5   1 -24   19.10    5.20
  -5  -1 -24   23.50    7.90
   5  -1  24   12.10    8.50
  -5  -1 -24   26.90    9.50
  -5   1 -24   13.60    8.40
  -5   1 -24   18.60    7.80
   5   1  24    9.50    6.90
   5  -1 -24   12.90    6.10
   0  -2 -24  102.79   14.20
   0   2 -24   87.39   13.70
   1   2 -24   16.00    7.30
  -1  -2 -24   18.80    7.50
  -1   2 -24   23.80    8.60
   1  -2 -24   15.70    6.70
   2   2 -24   34.40    8.20
  -2  -2 -24   26.20    5.20
  -2  -2 -24   29.60    9.30
  -2   2 -24   27.10    6.90
   2  -2 -24   29.20    8.00
  -2   2 -24   21.30    8.00
   3  -2  24    4.50    8.40
   3   2 -24    2.90    4.80
  -3  -2 -24   -1.40    4.00
  -3  -2 -24    2.60    6.90
  -3   2 -24    6.20    7.80
   3  -2 -24   -3.20    4.80
  -3   2 -24    5.70    5.20
   4  -2  24   33.90   10.20
  -4  -2 -24   17.20    8.80
  -4  -2 -24   15.00    6.60
   4   2 -24   36.70    7.70
  -4   2 -24   35.00   13.30
  -4   2 -24   37.40    9.30
   4  -2 -24   23.50    8.10
   5  -2  24   -5.20    6.50
  -5  -2 -24    5.70    6.00
   5   2 -24    3.40    4.50
  -5  -2 -24    0.80    6.10
   5  -2 -24    2.90    5.60
  -5   2 -24   -7.70    5.70
   5   2  24   -0.90    5.10
  -5   2 -24   -1.80    5.80
   0  -3 -24   -2.60    5.30
   0   3 -24    4.30    5.90
   1   3 -24   25.60    8.30
  -1  -3 -24   35.60    9.70
   1  -3 -24   20.10    7.90
  -1   3 -24   42.70   11.20
   2   3 -24   15.10    7.30
  -2  -3 -24    4.20    7.20
  -2   3 -24   10.20    8.30
   2  -3 -24    8.70    6.50
   3   3 -24   38.90    9.00
   3  -3  24   46.70   12.90
  -3   3 -24   27.10    9.40
  -3   3 -24   24.40    8.00
   3  -3 -24   25.60    8.10
   4   3 -24   12.70    6.50
  -4  -3 -24    7.50    6.90
  -4  -3 -24   10.10    7.00
  -4   3 -24    9.50    6.80
  -4   3 -24    4.70    8.30
   4  -3 -24    4.80    6.40
  -5  -3 -24    2.50    7.90
   5  -3  24    9.10    8.80
  -5  -3 -24    2.80    6.70
   5   3 -24    0.00    5.20
  -5   3 -24   12.60    9.90
   5  -3 -24   -0.90    5.20
  -5   3 -24    8.60    7.50
   5   3  24   -2.80    4.90
   0   4 -24    8.30    7.40
   0  -4 -24   13.50    7.10
  -1  -4 -24   13.10    7.40
   1   4 -24   17.40    8.30
   1  -4 -24   20.20    8.20
  -1   4 -24   32.50   10.30
  -2  -4 -24   28.50   12.70
   2  -4  24   52.99   15.30
   2   4 -24   30.60    9.60
  -2   4 -24   27.30   10.10
   2  -4 -24   20.20    8.20
   3   4 -24   16.30    7.90
  -3  -4 -24    8.90    7.40
   3  -4  24    7.00    8.80
   3  -4 -24   -3.60    5.90
  -3   4 -24    8.50    8.60
  -3   4 -24    3.00    6.30
  -4  -4 -24   14.80    7.80
   4   4 -24    6.70    6.80
   4  -4  24   18.90   11.20
   4  -4 -24   12.00    8.10
  -4   4 -24   -1.50    6.90
  -4   4 -24    9.60    7.50
   0  -5 -24  -14.50    9.00
   0   5 -24   -0.90    6.50
   1   5 -24   30.70   10.80
   1  -5  24   22.70   10.00
  -1  -5 -24    9.50    7.90
  -1   5 -24   11.60    8.00
   1  -5 -24    8.50    8.00
  -2  -5 -24    5.30    7.40
   2   5 -24   -7.80    6.00
   2  -5  24   -5.60    8.00
   2  -5 -24    9.10    7.60
  -2   5 -24   -2.10    6.30
   3  -5  24    5.70    9.50
  -3  -5 -24   -8.30    5.60
   3   5 -24    3.10    6.80
  -3   5 -24    2.40    8.30
   3  -5 -24    8.50    7.90
   0   0 -25  653.53   32.20
   0   0 -25  622.64   24.70
  -1   0 -25    2.60    6.00
  -1   0 -25   -0.20    3.20
   1   0 -25    0.60    2.60
   1   0 -25    5.30    5.40
   2   0 -25  218.38   15.00
  -2   0 -25  174.78   17.30
  -2   0 -25  150.28   11.60
   3   0 -25    3.90    4.50
  -3   0 -25   -4.80    3.80
  -3   0 -25   -3.70    5.10
   4   0  25  276.27   20.40
   4   0 -25  225.58   17.20
   4   0 -25  241.48   14.40
  -4   0 -25  258.57   17.70
  -4   0 -25  247.18   25.60
   5   0  25    2.30    6.60
   5   0 -25   -6.40    4.10
  -5   0 -25    3.70    5.70
  -5   0 -25    4.40    7.60
   0  -1 -25   -2.50    4.90
   0   1 -25    1.80    6.00
   0   1 -25    1.40    3.40
   0  -1 -25    1.10    4.80
  -1  -1 -25  338.27   15.30
  -1  -1 -25  384.16   24.20
   1   1 -25  353.66   21.70
  -1  -1 -25  319.77   22.40
  -1   1 -25  390.46   24.20
   1  -1 -25  328.77   22.10
  -1   1 -25  349.27   18.20
   1  -1 -25  343.67   21.20
  -2  -1 -25   -2.90    5.80
  -2  -1 -25    2.00    3.80
  -2  -1 -25    1.30    5.20
   2   1 -25   -1.20    4.80
  -2   1 -25    4.60    6.60
   2  -1 -25    1.90    5.30
  -2   1 -25    5.10    4.70
  -3  -1 -25  242.88   25.80
  -3  -1 -25  290.07   23.10
   3   1 -25  295.37   18.00
  -3  -1 -25  320.07   17.70
  -3   1 -25  283.37   22.80
  -3   1 -25  298.67   18.50
   3  -1 -25  285.67   19.80
   4  -1  25   -3.80    6.40
  -4  -1 -25   -3.60    5.20
   4   1 -25    5.00    4.30
  -4  -1 -25   11.40    5.50
  -4   1 -25   10.80    6.10
  -4   1 -25   -0.90    6.20
   4  -1 -25    0.90    5.10
   4   1  25    7.70    7.10
  -5  -1 -25  140.69   14.50
  -5  -1 -25  127.19   17.40
   5  -1  25  117.79   16.80
   5   1 -25  122.99   10.00
  -5   1 -25  125.49   15.50
  -5   1 -25  124.09   19.70
   5  -1 -25  123.09   12.90
   5   1  25  123.09   14.70
   0  -2 -25  190.38   17.40
   0   2 -25  202.18   17.30
  -1  -2 -25    5.90    6.50
   1   2 -25    1.30    5.70
   1  -2 -25    0.20    4.80
  -1   2 -25    5.60    5.10
  -1   2 -25    8.60    7.40
   2   2 -25  390.06   22.90
  -2  -2 -25  361.56   17.00
  -2  -2 -25  397.46   25.70
   2  -2 -25  393.26   24.30
  -2   2 -25  386.76   26.10
  -2   2 -25  407.66   22.10
   3   2 -25   -6.40    4.00
  -3  -2 -25   -0.40    6.80
  -3  -2 -25    2.00    4.40
   3  -2  25    0.60    7.70
  -3   2 -25   -2.70    5.90
  -3   2 -25   -3.70    4.00
   3  -2 -25    1.10    5.50
   4  -2  25  153.18   20.20
   4   2 -25  127.29   12.10
  -4  -2 -25  142.59   17.90
  -4  -2 -25  115.89   13.40
  -4   2 -25  125.89   17.30
  -4   2 -25  133.89   14.20
   4  -2 -25  131.89   16.30
   0   3 -25   -2.30    5.70
   0  -3 -25   -0.10    5.60
   1   3 -25  315.57   21.80
  -1  -3 -25  285.77   22.20
   1  -3 -25  312.27   22.50
  -1   3 -25  296.27   22.80
   2   3 -25    3.00    6.20
  -2  -3 -25    5.30   12.60
   2  -3 -25    4.00    6.40
  -2   3 -25    1.60    7.20
  -2   3 -25    4.20    5.20
  -3  -3 -25  135.29   17.00
   3  -3  25  131.59   18.60
   3   3 -25  121.79   13.50
   3  -3 -25  118.19   16.20
  -3   3 -25  107.59   13.70
  -3   3 -25  132.29   20.10
   4  -3  25    9.70    9.70
  -4  -3 -25    2.00    7.80
   4   3 -25   -0.40    5.10
  -4   3 -25    1.10    6.10
  -4   3 -25   -1.60    6.30
   4  -3 -25    0.50    5.80
   0  -4 -25  209.18   20.20
   0   4 -25  263.37   21.20
  -1  -4 -25   -1.60    5.90
   1   4 -25    8.90    7.90
  -1   4 -25    3.60    6.80
   1  -4 -25    3.70    6.80
   2   4 -25  125.39   16.30
  -2  -4 -25  159.78   19.80
   2  -4  25  173.68   22.00
   2  -4 -25  124.49   16.10
  -2   4 -25  130.79   17.70
  -3  -4 -25   -5.20    5.20
   3  -4  25    3.10    9.10
   3   4 -25    1.80    5.90
  -3   4 -25    7.00    8.40
   3  -4 -25   -3.70    6.00
  -3   4 -25    0.20    6.20
   0   5 -25   -9.80    5.50
   0  -5 -25   -1.00    6.40
   1  -5  25  150.48   20.20
  -1  -5 -25   95.39   15.90
  -1   5 -25  130.59   20.20
   1  -5 -25  130.99   18.70
   0   0 -26  175.68   15.90
   0   0 -26  182.18   10.60
   1   0 -26    1.70    5.40
   1   0 -26   -1.30    2.50
  -1   0 -26    3.00    3.70
  -1   0 -26   -2.20    5.80
   2   0 -26   34.60    4.40
   2   0 -26   38.50    8.50
  -2   0 -26   29.80   10.60
  -2   0 -26   39.90    7.10
  -3   0 -26   -4.60    4.30
   3   0 -26    4.20    4.70
   3   0 -26    0.30    5.10
  -3   0 -26    1.00    6.40
   4   0 -26  102.79    9.60
  -4   0 -26   60.59   13.10
  -4   0 -26  116.39   12.30
   4   0 -26   70.79   11.80
   4   0  26  108.39   14.90
   0   1 -26   -3.30    3.00
   0  -1 -26   -0.20    5.80
   0  -1 -26   -2.90    4.80
   0   1 -26    2.00    5.80
   1   1 -26   62.79   11.20
  -1  -1 -26   45.80   10.70
  -1  -1 -26   38.50    9.20
  -1  -1 -26   47.60    5.70
  -1   1 -26   43.60    7.20
  -1   1 -26   41.50   10.30
   1  -1 -26   72.79   11.80
   1  -1 -26   72.49   13.40
  -2  -1 -26    3.60    3.30
  -2  -1 -26   -4.00    6.10
   2   1 -26    2.60    5.00
   2  -1 -26   -2.20    5.20
  -2   1 -26    2.50    4.90
  -2   1 -26    7.30    8.10
   3   1 -26  134.19   12.20
  -3  -1 -26   91.79   13.60
  -3  -1 -26  118.09   11.10
   3  -1 -26   73.49   12.00
  -3   1 -26  113.09   16.00
  -3   1 -26  122.69   12.20
  -4  -1 -26   -4.00    6.30
   4  -1  26   -0.60    8.00
   4   1 -26    0.10    4.70
  -4  -1 -26    5.50    5.80
   4   1  26   -1.70    6.70
  -4   1 -26    5.40    5.30
  -4   1 -26    5.20    7.00
   4  -1 -26   -1.50    5.90
   0  -2 -26   45.60   10.70
   0   2 -26   44.70   10.40
  -1  -2 -26    6.60    7.10
   1   2 -26   10.50    6.50
  -1   2 -26    4.30    7.00
  -1   2 -26   -0.60    4.30
   1  -2 -26    6.20    6.10
   2   2 -26  139.09   14.20
  -2  -2 -26  175.08   20.80
  -2   2 -26  142.89   19.30
  -2   2 -26  137.79   13.10
   2  -2 -26  142.99   15.50
   3  -2  26    3.80    9.60
  -3  -2 -26   -6.20    4.40
   3   2 -26   -0.60    5.10
  -3  -2 -26   -1.40    6.10
   3  -2 -26    0.60    5.70
  -3   2 -26    8.70    6.20
  -3   2 -26    9.60    8.90
  -4  -2 -26  115.89   16.90
   4   2 -26  114.29   11.90
   4  -2  26  115.49   17.10
  -4  -2 -26  118.29   13.40
   4  -2 -26  111.59   14.90
  -4   2 -26  100.29   15.90
  -4   2 -26  104.09   13.50
   0  -3 -26    5.20    7.60
   0   3 -26   -2.60    6.30
  -1  -3 -26   83.89   13.50
   1   3 -26  115.59   15.30
   1  -3 -26  127.79   17.50
  -1   3 -26  113.89   15.90
   2   3 -26   11.10    7.20
   2  -3  26   10.40    9.70
  -2  -3 -26    3.70    7.10
  -2   3 -26   -1.70    4.80
   2  -3 -26    3.20    6.00
   3  -3  26   40.60   13.10
  -3  -3 -26   43.80   11.90
   3   3 -26   47.90   10.90
   3  -3 -26   47.50   10.90
  -3   3 -26   41.40    9.30
  -3   3 -26   46.90   11.90
   0  -4 -26  112.89   17.50
   0   4 -26  114.29   16.00
  -1  -4 -26   -1.90    6.90
   1   4 -26    8.30    7.60
  -1   4 -26    8.20    8.00
   1  -4 -26   -1.90    8.90
  -2  -4 -26   73.29   13.20
   2  -4  26  123.49   19.90
   2   4 -26  120.09   17.20
  -2   4 -26   57.99   12.70
   2  -4 -26   93.39   15.20
   0   0 -27    3.80    6.00
   0   0 -27    6.00    3.30
  -1   0 -27   -2.10    3.30
   1   0 -27    0.70    2.70
  -1   0 -27  -10.70    5.50
   1   0 -27   -3.30    4.80
  -2   0 -27   26.60    6.20
  -2   0 -27   18.30    9.50
   2   0 -27   15.80    6.80
   3   0 -27   -7.20    4.40
   3   0 -27   -0.90    5.10
  -3   0 -27    4.70    5.30
  -3   0 -27   -3.20    7.40
   0   1 -27    1.70    3.80
   0   1 -27   -1.00    5.70
   0  -1 -27   -0.20    5.50
  -1  -1 -27   24.90    8.80
   1   1 -27   33.60    8.80
  -1  -1 -27   16.40    7.80
   1  -1 -27   29.20    9.00
  -1   1 -27   16.00    8.60
  -1   1 -27   23.90    6.10
   2   1 -27    2.00    5.60
  -2  -1 -27   -1.80    3.90
  -2  -1 -27    1.80    6.10
  -2   1 -27   18.50    9.20
   2  -1 -27    3.90    6.40
  -2   1 -27    6.60    5.50
  -3  -1 -27   33.50    6.80
  -3  -1 -27    5.90    7.80
   3   1 -27   20.30    7.00
   3  -1 -27   15.60    7.70
  -3   1 -27   23.80    6.80
  -3   1 -27   15.00    9.80
   0   2 -27   14.40    7.60
   0  -2 -27   21.70   14.10
   1   2 -27   15.70    7.40
  -1  -2 -27   -3.40    5.90
   1  -2 -27    4.60    6.40
  -1   2 -27    9.40    5.40
  -1   2 -27    6.90    7.20
  -2  -2 -27    7.70    7.60
   2   2 -27   15.50    7.50
   2  -2 -27   12.50    7.80
  -2   2 -27   13.90    6.40
   3  -2  27   -8.90    7.40
  -3  -2 -27   16.00    8.50
   3   2 -27    1.40    5.10
  -3  -2 -27    5.80    4.70
  -3   2 -27    5.90    5.70
  -3   2 -27   -2.60    6.20
   3  -2 -27    5.10    6.70
   0   3 -27   -5.10    5.40
   0  -3 -27   -4.00    6.50
   1   3 -27   16.90    9.10
  -1  -3 -27   17.00    8.30
   1  -3 -27   12.60    8.90
  -2  -3 -27   -1.40    6.80
   2   3 -27  -10.70    5.30
   2  -3  27    2.60    9.40
  -2   3 -27   -3.10    6.90
  -2   3 -27    1.40    5.90
   2  -3 -27   -7.80    5.00
   0   0 -28   -2.60    5.90
  -1   0 -28   -9.50    4.70
   1   0 -28    2.20    5.50
  -1   0 -28   -0.30    4.10
  -2   0 -28   -3.80    6.50
   2   0 -28   -5.30    5.50
   2   0 -28    5.60    5.90
  -2   0 -28    5.80    4.60
   0   1 -28   -1.30    3.40
   0   1 -28   -2.10    6.10
   0  -1 -28   -0.20    6.00
  -1  -1 -28   -6.80    5.20
   1   1 -28    6.20    6.60
  -1   1 -28   -3.50    5.90
   1  -1 -28    2.70    7.00
  -1   1 -28    1.90    4.50
  -2  -1 -28    4.80    4.10
   2   1 -28    5.90    6.00
  -2  -1 -28    3.60    7.40
  -2   1 -28   -4.30    4.50
   2  -1 -28    4.80    6.90
  -2   1 -28    6.30    8.70
   0   2 -28   11.10    8.40
   0   2 -28   10.80    5.60
   0  -2 -28   10.50    7.10
  -1  -2 -28   -0.30    6.20
   1   2 -28    9.30    6.90
  -1   2 -28   -3.50    6.60
   1  -2 -28    2.50    6.50
  -1   2 -28    1.50    5.00
   0   0   0    0.00    0.00


_computing_structure_solution     'SHELXT 2014/5 (Sheldrick, 2014)'
_computing_structure_solution     'SHELXT 2018/2 (Sheldrick, 2018)'
_computing_structure_solution     'SHELXT 2018/2 (Sheldrick, 2018)'
_computing_structure_solution     'SHELXT 2018/2 (Sheldrick, 2018)'
;
_shelx_hkl_checksum   96062
